# Supplementary material for: (4-Ethenylphen­yl)diphenyl­phosphine selenide
Source: Acta Crystallogr Sect E Struct Rep Online. 2012 Aug 11;68(Pt 9):o2690. doi: 10.1107/S1600536812034289 (PMC3435711; doi:10.1107/S1600536812034289)
Supplement: Supplementary file 1 [file e-68-o2690-sup1.cif]

##############################################################################
#                                                                            #
# This CIF contains the data in a paper accepted for publication in          #
# Acta Crystallographica Section E. It conforms to the requirements of       #
# Notes for Authors for Acta Crystallographica Section E, and has been       #
# peer reviewed under the auspices of the IUCr Commission on Journals.       #
#                                                                            #
# Full details of the Crystallographic Information File format               #
# are given in the paper "The Crystallographic Information File (CIF):       #
# a New Standard Archive File for Crystallography" by S. R. Hall, F. H.      #
# Allen and I. D. Brown [Acta Cryst. (1991), A47, 655-685].                  #
#                                                                            #
# The current version of the core CIF dictionary is obtainable from          #
# ftp://ftp.iucr.org/pub/cif_core.dic.                                       #
#                                                                            #
# Software is freely available for graphical display of the structure(s)     #
# in this CIF. For information consult the CIF software page                 #
# http://www.iucr.org/resources/cif/software.                                #
#                                                                            #
# This file may be used for bona fide research purposes within the           #
# scientific community so long as proper attribution is given to the journal # 
# article from which it was obtained.                                        #
#                                                                            #
##############################################################################
data_global
_audit_creation_method     'WinGX routine CIF_UPDATE'
_audit_conform_dict_name     cif_core.dic
_audit_conform_dict_version     2.4
_journal_data_validation_number     ?
_journal_date_recd_electronic     2012-07-26
_journal_date_accepted     2012-08-01
_journal_name_full     'Acta Crystallographica, Section E'
_journal_year     2012
_journal_volume     68
_journal_issue      9
_journal_page_first     o2690
_journal_page_last     o2690
_journal_paper_category     QO
_journal_paper_doi     10.1107/S1600536812034289
_journal_coeditor_code     IS5175
_publ_contact_author_name     'Muller, Alfred'
_publ_contact_author_address
;
Research Center for Synthesis and Catalysis
Department of Chemistry
University of Johannesburg (APK Campus)
PO Box 524
Auckland Park
Johannesburg
2006
South Africa
;
_publ_contact_author_email     'mullera@uj.ac.za'
_publ_contact_author_fax     '+27-11-559 2819'
_publ_contact_author_phone     '+27-11 559 2359'
_publ_section_title
;
(4-Ethenylphenyl)diphenylphosphine selenide
;
loop_
    _publ_author_name
    _publ_author_address
    'Phasha, Zanele H.'
;
Research Center for Synthesis and Catalysis
Department of Chemistry
University of Johannesburg (APK Campus)
PO Box 524
Auckland Park
Johannesburg
2006
South Africa
;
    'Makhoba, Sizwe'
;
Research Center for Synthesis and Catalysis
Department of Chemistry
University of Johannesburg (APK Campus)
PO Box 524
Auckland Park
Johannesburg
2006
South Africa
;
    'Muller, Alfred'
;
Research Center for Synthesis and Catalysis
Department of Chemistry
University of Johannesburg (APK Campus)
PO Box 524
Auckland Park
Johannesburg
2006
South Africa
;
data_I
_audit_creation_method     'WinGX routine CIF_UPDATE'
_chemical_name_systematic
;
(4-Ethenylphenyl)diphenylphosphine selenide
;
_chemical_formula_moiety     'C20 H17 P Se'
_chemical_formula_sum     'C20 H17 P Se'
_chemical_formula_iupac     'C20 H17 P Se'
_chemical_formula_weight     367.27
_symmetry_cell_setting     monoclinic
_symmetry_space_group_name_H-M     'P 21/c'
_symmetry_space_group_name_Hall     '-P 2ybc'
loop_
    _symmetry_equiv_pos_as_xyz
    'x, y, z'
    '-x, y+1/2, -z+1/2'
    '-x, -y, -z'
    'x, -y-1/2, z-1/2'
_cell_length_a     10.5310(7)
_cell_length_b     11.1477(7)
_cell_length_c     17.2187(9)
_cell_angle_alpha     90
_cell_angle_beta     124.562(3)
_cell_angle_gamma     90
_cell_volume     1664.66(18)
_cell_formula_units_Z     4
_cell_measurement_reflns_used     9906
_cell_measurement_theta_min     2.47
_cell_measurement_theta_max     28.4
_cell_measurement_temperature     100(2)
_exptl_crystal_description     plate
_exptl_crystal_colour     colourless
_exptl_crystal_size_max     0.3
_exptl_crystal_size_mid     0.25
_exptl_crystal_size_min     0.13
_exptl_crystal_density_diffrn     1.465
_exptl_crystal_density_method     'not measured'
_exptl_crystal_F_000     744
_exptl_absorpt_coefficient_mu     2.345
_exptl_absorpt_correction_type     multi-scan
_exptl_absorpt_process_details
;
(SADABS; Bruker, 2008)
;
_exptl_absorpt_correction_T_min     0.526
_exptl_absorpt_correction_T_max     0.737
_exptl_special_details
;
The intensity data was collected on a Bruker Apex DUO 4 K CCD diffractometer
using an exposure time of 1.5 s/frame. A total of 1478 frames were collected
with a frame width of 0.5\% covering up to \q = 28.40\% with 99.9%
completeness accomplished.
;
_diffrn_ambient_temperature     100(2)
_diffrn_radiation_type     MoK\a
_diffrn_radiation_wavelength     0.71073
_diffrn_radiation_monochromator     graphite
_diffrn_measurement_device_type     'Bruker APEX DUO 4K-CCD'
_diffrn_measurement_method     '\f and \w scans'
_diffrn_detector_area_resol_mean     8.4
_diffrn_reflns_number     20089
_diffrn_reflns_av_R_equivalents     0.0276
_diffrn_reflns_theta_min     2.32
_diffrn_reflns_theta_max     28.4
_diffrn_reflns_theta_full     28.4
_diffrn_measured_fraction_theta_max     0.999
_diffrn_measured_fraction_theta_full     0.999
_diffrn_reflns_limit_h_min     -14
_diffrn_reflns_limit_h_max     14
_diffrn_reflns_limit_k_min     -14
_diffrn_reflns_limit_k_max     14
_diffrn_reflns_limit_l_min     -16
_diffrn_reflns_limit_l_max     22
_diffrn_standards_number     0
_diffrn_standards_interval_count     0
_diffrn_standards_interval_time     0
_diffrn_standards_decay_%     0
_refine_special_details
;
Refinement of <i>F</i>^2^ against ALL reflections. The weighted <i>R</i>-factor
<i>wR</i> and goodness of fit <i>S</i> are based on <i>F</i>^2^, conventional
<i>R</i>-factors <i>R</i> are based on <i>F</i>, with <i>F</i> set to zero for
negative <i>F</i>^2^. The threshold expression of <i>F</i>^2^ >
\s(<i>F</i>^2^) is used only for calculating <i>R</i>-factors(gt) <i>etc</i>.
and is not relevant to the choice of reflections for refinement.
<i>R</i>-factors based on <i>F</i>^2^ are statistically about twice as large
as those based on <i>F</i>, and <i>R</i>- factors based on ALL data will be
even larger.
;
_reflns_number_total     4166
_reflns_number_gt     3921
_reflns_threshold_expression     I>2sigma(I)
_refine_ls_structure_factor_coef     Fsqd
_refine_ls_matrix_type     full
_refine_ls_R_factor_all     0.0257
_refine_ls_R_factor_gt     0.0235
_refine_ls_wR_factor_ref     0.0625
_refine_ls_goodness_of_fit_ref     1.028
_refine_ls_restrained_S_all     1.028
_refine_ls_number_reflns     4166
_refine_ls_number_parameters     199
_refine_ls_number_restraints     0
_refine_ls_hydrogen_treatment     constr
_refine_ls_weighting_scheme     calc
_refine_ls_weighting_details
         'calc w=1/[\s^2^(Fo^2^)+(0.0320P)^2^+1.0912P] where P=(Fo^2^+2Fc^2^)/3'
_atom_sites_solution_hydrogens     geom
_atom_sites_solution_primary     direct
_atom_sites_solution_secondary     difmap
_refine_ls_shift/su_max     0.002
_refine_ls_shift/su_mean     0
_refine_diff_density_max     1.366
_refine_diff_density_min     -0.412
_refine_ls_extinction_method     none
loop_
    _atom_type_symbol
    _atom_type_description
    _atom_type_scat_dispersion_real
    _atom_type_scat_dispersion_imag
    _atom_type_scat_source
    C C 0.0033 0.0016 'International Tables Vol C Tables 4.2.6.8 and 6.1.1.4'
    H H 0 0 'International Tables Vol C Tables 4.2.6.8 and 6.1.1.4'
    P P 0.1023 0.0942 'International Tables Vol C Tables 4.2.6.8 and 6.1.1.4'
    Se Se -0.0929 2.2259 'International Tables Vol C Tables 4.2.6.8 and 6.1.1.4'
_computing_data_collection     'APEX2 (Bruker, 2011)'
_computing_cell_refinement     'SAINT (Bruker, 2008)'
_computing_data_reduction     'SAINT and XPREP (Bruker, 2008)'
_computing_structure_solution     'SHELXS97 (Sheldrick, 2008)'
_computing_structure_refinement     'SHELXL97 (Sheldrick, 2008)'
_computing_molecular_graphics     'DIAMOND (Brandenburg & Putz, 2005)'
_computing_publication_material     'WinGX (Farrugia, 1999)'
loop_
    _atom_site_type_symbol
    _atom_site_label
    _atom_site_fract_x
    _atom_site_fract_y
    _atom_site_fract_z
    _atom_site_U_iso_or_equiv
    _atom_site_adp_type
    _atom_site_calc_flag
    _atom_site_refinement_flags
    _atom_site_occupancy
    _atom_site_disorder_assembly
    _atom_site_disorder_group
    C C1 0.32208(15) 0.17035(12) 0.77818(9) 0.0137(2) Uani d . 1 . .
    C C2 0.42929(16) 0.09481(13) 0.85112(10) 0.0168(3) Uani d . 1 . .
    H H2 0.534 0.119 0.8916 0.02 Uiso calc R 1 . .
    C C3 0.38312(16) -0.01578(13) 0.86458(10) 0.0179(3) Uani d . 1 . .
    H H3 0.4572 -0.0668 0.9139 0.021 Uiso calc R 1 . .
    C C4 0.22952(17) -0.05274(12) 0.80657(10) 0.0165(3) Uani d . 1 . .
    C C5 0.12331(16) 0.02363(13) 0.73350(10) 0.0178(3) Uani d . 1 . .
    H H5 0.0186 -0.0005 0.693 0.021 Uiso calc R 1 . .
    C C6 0.16804(16) 0.13364(13) 0.71908(10) 0.0165(3) Uani d . 1 . .
    H H6 0.0942 0.1841 0.6691 0.02 Uiso calc R 1 . .
    C C7 0.17416(18) -0.16732(13) 0.81962(11) 0.0222(3) Uani d . 1 . .
    H H7 0.0663 -0.1817 0.7798 0.027 Uiso calc R 1 . .
    C C8 0.2598(2) -0.25211(14) 0.88126(13) 0.0269(3) Uani d . 1 . .
    H H8A 0.3683 -0.242 0.9226 0.032 Uiso calc R 1 . .
    H H8B 0.2129 -0.3232 0.8842 0.032 Uiso calc R 1 . .
    C C9 0.58097(15) 0.32505(12) 0.83389(9) 0.0151(2) Uani d . 1 . .
    C C10 0.66759(16) 0.24875(14) 0.81638(10) 0.0198(3) Uani d . 1 . .
    H H10 0.6167 0.1951 0.7644 0.024 Uiso calc R 1 . .
    C C11 0.82745(17) 0.25109(14) 0.87468(11) 0.0226(3) Uani d . 1 . .
    H H11 0.8857 0.1982 0.8631 0.027 Uiso calc R 1 . .
    C C12 0.90255(17) 0.33079(15) 0.95012(11) 0.0242(3) Uani d . 1 . .
    H H12 1.012 0.3324 0.99 0.029 Uiso calc R 1 . .
    C C13 0.81748(18) 0.40761(15) 0.96690(11) 0.0243(3) Uani d . 1 . .
    H H13 0.8689 0.4629 1.0178 0.029 Uiso calc R 1 . .
    C C14 0.65719(17) 0.40446(13) 0.90988(10) 0.0195(3) Uani d . 1 . .
    H H14 0.5996 0.4563 0.9227 0.023 Uiso calc R 1 . .
    C C15 0.30934(15) 0.32151(12) 0.63898(9) 0.0148(2) Uani d . 1 . .
    C C16 0.23401(16) 0.42233(13) 0.58296(10) 0.0189(3) Uani d . 1 . .
    H H16 0.2133 0.4892 0.6084 0.023 Uiso calc R 1 . .
    C C17 0.18938(18) 0.42445(15) 0.48962(11) 0.0238(3) Uani d . 1 . .
    H H17 0.1383 0.4929 0.4515 0.029 Uiso calc R 1 . .
    C C18 0.21944(18) 0.32687(15) 0.45237(11) 0.0241(3) Uani d . 1 . .
    H H18 0.1895 0.3289 0.3889 0.029 Uiso calc R 1 . .
    C C19 0.29308(17) 0.22632(14) 0.50744(10) 0.0216(3) Uani d . 1 . .
    H H19 0.3136 0.1597 0.4817 0.026 Uiso calc R 1 . .
    C C20 0.33703(16) 0.22300(13) 0.60052(10) 0.0177(3) Uani d . 1 . .
    H H20 0.3859 0.1535 0.6379 0.021 Uiso calc R 1 . .
    P P1 0.37156(4) 0.31925(3) 0.76149(2) 0.01286(8) Uani d . 1 . .
    Se Se1 0.270418(17) 0.457326(12) 0.793367(11) 0.01969(6) Uani d . 1 . .
loop_
    _atom_site_aniso_label
    _atom_site_aniso_U_11
    _atom_site_aniso_U_22
    _atom_site_aniso_U_33
    _atom_site_aniso_U_12
    _atom_site_aniso_U_13
    _atom_site_aniso_U_23
    C1 0.0185(6) 0.0122(6) 0.0146(6) -0.0004(5) 0.0119(5) -0.0007(5)
    C2 0.0169(6) 0.0158(6) 0.0193(6) 0.0008(5) 0.0113(5) 0.0007(5)
    C3 0.0205(6) 0.0144(6) 0.0207(7) 0.0033(5) 0.0130(6) 0.0033(5)
    C4 0.0233(7) 0.0135(6) 0.0183(7) -0.0012(5) 0.0152(6) -0.0012(5)
    C5 0.0188(6) 0.0190(7) 0.0160(6) -0.0039(5) 0.0102(5) -0.0018(5)
    C6 0.0195(6) 0.0165(6) 0.0135(6) -0.0002(5) 0.0094(5) 0.0010(5)
    C7 0.0278(7) 0.0178(7) 0.0266(8) -0.0043(6) 0.0187(6) -0.0013(6)
    C8 0.0375(9) 0.0177(7) 0.0359(9) -0.0010(6) 0.0271(8) 0.0024(6)
    C9 0.0162(6) 0.0147(6) 0.0138(6) -0.0016(5) 0.0082(5) 0.0012(5)
    C10 0.0187(6) 0.0215(7) 0.0192(7) -0.0013(5) 0.0108(6) -0.0024(5)
    C11 0.0188(7) 0.0267(8) 0.0235(7) 0.0011(6) 0.0127(6) 0.0033(6)
    C12 0.0172(6) 0.0288(8) 0.0204(7) -0.0038(6) 0.0070(6) 0.0061(6)
    C13 0.0250(7) 0.0234(7) 0.0172(7) -0.0081(6) 0.0074(6) -0.0018(6)
    C14 0.0236(7) 0.0165(6) 0.0170(7) -0.0024(5) 0.0107(6) -0.0003(5)
    C15 0.0155(6) 0.0165(6) 0.0137(6) -0.0023(5) 0.0091(5) 0.0004(5)
    C16 0.0179(6) 0.0190(7) 0.0194(7) -0.0011(5) 0.0103(5) 0.0029(5)
    C17 0.0214(7) 0.0273(8) 0.0189(7) -0.0022(6) 0.0093(6) 0.0081(6)
    C18 0.0236(7) 0.0352(9) 0.0140(7) -0.0090(6) 0.0110(6) 0.0006(6)
    C19 0.0241(7) 0.0269(7) 0.0179(7) -0.0074(6) 0.0145(6) -0.0060(6)
    C20 0.0197(6) 0.0192(6) 0.0157(6) -0.0024(5) 0.0108(5) -0.0014(5)
    P1 0.01563(15) 0.01136(15) 0.01348(16) -0.00006(11) 0.00938(13) -0.00031(12)
    Se1 0.02669(9) 0.01456(8) 0.02525(9) 0.00329(5) 0.01918(7) -0.00012(5)
_geom_special_details
;
All e.s.d.'s (except the e.s.d. in the dihedral angle between two l.s. planes)
are estimated using the full covariance matrix. The cell e.s.d.'s are taken
into account individually in the estimation of e.s.d.'s in distances, angles
and torsion angles; correlations between e.s.d.'s in cell parameters are only
used when they are defined by crystal symmetry. An approximate (isotropic)
treatment of cell e.s.d.'s is used for estimating e.s.d.'s involving l.s.
planes.
;
loop_
    _geom_bond_atom_site_label_1
    _geom_bond_atom_site_label_2
    _geom_bond_site_symmetry_2
    _geom_bond_distance
    _geom_bond_publ_flag
    C1 C2 . 1.3973(19) ?
    C1 C6 . 1.4005(19) ?
    C1 P1 . 1.8108(14) ?
    C2 C3 . 1.392(2) ?
    C2 H2 . 0.95 ?
    C3 C4 . 1.397(2) ?
    C3 H3 . 0.95 ?
    C4 C5 . 1.401(2) ?
    C4 C7 . 1.4733(19) ?
    C5 C6 . 1.3857(19) ?
    C5 H5 . 0.95 ?
    C6 H6 . 0.95 ?
    C7 C8 . 1.322(2) ?
    C7 H7 . 0.95 ?
    C8 H8A . 0.95 ?
    C8 H8B . 0.95 ?
    C9 C14 . 1.396(2) ?
    C9 C10 . 1.399(2) ?
    C9 P1 . 1.8173(14) ?
    C10 C11 . 1.387(2) ?
    C10 H10 . 0.95 ?
    C11 C12 . 1.392(2) ?
    C11 H11 . 0.95 ?
    C12 C13 . 1.383(2) ?
    C12 H12 . 0.95 ?
    C13 C14 . 1.391(2) ?
    C13 H13 . 0.95 ?
    C14 H14 . 0.95 ?
    C15 C20 . 1.3959(19) ?
    C15 C16 . 1.3981(19) ?
    C15 P1 . 1.8198(14) ?
    C16 C17 . 1.396(2) ?
    C16 H16 . 0.95 ?
    C17 C18 . 1.388(2) ?
    C17 H17 . 0.95 ?
    C18 C19 . 1.387(2) ?
    C18 H18 . 0.95 ?
    C19 C20 . 1.394(2) ?
    C19 H19 . 0.95 ?
    C20 H20 . 0.95 ?
    P1 Se1 . 2.1138(4) ?
loop_
    _geom_angle_atom_site_label_1
    _geom_angle_atom_site_label_2
    _geom_angle_atom_site_label_3
    _geom_angle_site_symmetry_1
    _geom_angle_site_symmetry_3
    _geom_angle
    _geom_angle_publ_flag
    C2 C1 C6 . . 119.29(12) ?
    C2 C1 P1 . . 122.45(10) ?
    C6 C1 P1 . . 118.13(10) ?
    C3 C2 C1 . . 120.20(13) ?
    C3 C2 H2 . . 119.9 ?
    C1 C2 H2 . . 119.9 ?
    C2 C3 C4 . . 120.95(13) ?
    C2 C3 H3 . . 119.5 ?
    C4 C3 H3 . . 119.5 ?
    C3 C4 C5 . . 118.28(13) ?
    C3 C4 C7 . . 123.00(13) ?
    C5 C4 C7 . . 118.72(13) ?
    C6 C5 C4 . . 121.30(13) ?
    C6 C5 H5 . . 119.4 ?
    C4 C5 H5 . . 119.4 ?
    C5 C6 C1 . . 119.98(13) ?
    C5 C6 H6 . . 120 ?
    C1 C6 H6 . . 120 ?
    C8 C7 C4 . . 126.41(15) ?
    C8 C7 H7 . . 116.8 ?
    C4 C7 H7 . . 116.8 ?
    C7 C8 H8A . . 120 ?
    C7 C8 H8B . . 120 ?
    H8A C8 H8B . . 120 ?
    C14 C9 C10 . . 119.27(13) ?
    C14 C9 P1 . . 119.62(11) ?
    C10 C9 P1 . . 121.08(11) ?
    C11 C10 C9 . . 120.29(14) ?
    C11 C10 H10 . . 119.9 ?
    C9 C10 H10 . . 119.9 ?
    C10 C11 C12 . . 120.08(14) ?
    C10 C11 H11 . . 120 ?
    C12 C11 H11 . . 120 ?
    C13 C12 C11 . . 119.86(14) ?
    C13 C12 H12 . . 120.1 ?
    C11 C12 H12 . . 120.1 ?
    C12 C13 C14 . . 120.49(14) ?
    C12 C13 H13 . . 119.8 ?
    C14 C13 H13 . . 119.8 ?
    C13 C14 C9 . . 120.00(14) ?
    C13 C14 H14 . . 120 ?
    C9 C14 H14 . . 120 ?
    C20 C15 C16 . . 119.64(13) ?
    C20 C15 P1 . . 120.28(10) ?
    C16 C15 P1 . . 120.07(11) ?
    C17 C16 C15 . . 119.78(14) ?
    C17 C16 H16 . . 120.1 ?
    C15 C16 H16 . . 120.1 ?
    C18 C17 C16 . . 120.19(14) ?
    C18 C17 H17 . . 119.9 ?
    C16 C17 H17 . . 119.9 ?
    C19 C18 C17 . . 120.23(14) ?
    C19 C18 H18 . . 119.9 ?
    C17 C18 H18 . . 119.9 ?
    C18 C19 C20 . . 119.99(14) ?
    C18 C19 H19 . . 120 ?
    C20 C19 H19 . . 120 ?
    C19 C20 C15 . . 120.14(14) ?
    C19 C20 H20 . . 119.9 ?
    C15 C20 H20 . . 119.9 ?
    C1 P1 C9 . . 105.68(6) ?
    C1 P1 C15 . . 104.47(6) ?
    C9 P1 C15 . . 107.07(6) ?
    C1 P1 Se1 . . 113.17(4) ?
    C9 P1 Se1 . . 112.96(5) ?
    C15 P1 Se1 . . 112.82(5) ?
loop_
    _geom_torsion_atom_site_label_1
    _geom_torsion_atom_site_label_2
    _geom_torsion_atom_site_label_3
    _geom_torsion_atom_site_label_4
    _geom_torsion_site_symmetry_1
    _geom_torsion_site_symmetry_2
    _geom_torsion_site_symmetry_3
    _geom_torsion_site_symmetry_4
    _geom_torsion
    _geom_torsion_publ_flag
    C6 C1 C2 C3 . . . . 0.1(2) ?
    P1 C1 C2 C3 . . . . 175.86(11) ?
    C1 C2 C3 C4 . . . . -0.7(2) ?
    C2 C3 C4 C5 . . . . 0.9(2) ?
    C2 C3 C4 C7 . . . . -178.22(14) ?
    C3 C4 C5 C6 . . . . -0.6(2) ?
    C7 C4 C5 C6 . . . . 178.61(13) ?
    C4 C5 C6 C1 . . . . 0.0(2) ?
    C2 C1 C6 C5 . . . . 0.2(2) ?
    P1 C1 C6 C5 . . . . -175.69(11) ?
    C3 C4 C7 C8 . . . . -4.9(2) ?
    C5 C4 C7 C8 . . . . 175.95(16) ?
    C14 C9 C10 C11 . . . . 0.8(2) ?
    P1 C9 C10 C11 . . . . -177.41(11) ?
    C9 C10 C11 C12 . . . . -1.0(2) ?
    C10 C11 C12 C13 . . . . 0.0(2) ?
    C11 C12 C13 C14 . . . . 1.1(2) ?
    C12 C13 C14 C9 . . . . -1.3(2) ?
    C10 C9 C14 C13 . . . . 0.4(2) ?
    P1 C9 C14 C13 . . . . 178.59(11) ?
    C20 C15 C16 C17 . . . . -1.0(2) ?
    P1 C15 C16 C17 . . . . 178.70(11) ?
    C15 C16 C17 C18 . . . . 0.1(2) ?
    C16 C17 C18 C19 . . . . 0.4(2) ?
    C17 C18 C19 C20 . . . . 0.1(2) ?
    C18 C19 C20 C15 . . . . -1.0(2) ?
    C16 C15 C20 C19 . . . . 1.5(2) ?
    P1 C15 C20 C19 . . . . -178.21(11) ?
    C2 C1 P1 C9 . . . . 14.26(13) ?
    C6 C1 P1 C9 . . . . -169.95(11) ?
    C2 C1 P1 C15 . . . . 127.04(12) ?
    C6 C1 P1 C15 . . . . -57.17(12) ?
    C2 C1 P1 Se1 . . . . -109.86(11) ?
    C6 C1 P1 Se1 . . . . 65.93(11) ?
    C14 C9 P1 C1 . . . . -115.72(12) ?
    C10 C9 P1 C1 . . . . 62.47(13) ?
    C14 C9 P1 C15 . . . . 133.33(11) ?
    C10 C9 P1 C15 . . . . -48.48(13) ?
    C14 C9 P1 Se1 . . . . 8.54(13) ?
    C10 C9 P1 Se1 . . . . -173.27(10) ?
    C20 C15 P1 C1 . . . . -42.60(12) ?
    C16 C15 P1 C1 . . . . 137.66(11) ?
    C20 C15 P1 C9 . . . . 69.18(12) ?
    C16 C15 P1 C9 . . . . -110.55(11) ?
    C20 C15 P1 Se1 . . . . -165.94(10) ?
    C16 C15 P1 Se1 . . . . 14.33(12) ?
loop_
    _geom_hbond_atom_site_label_D
    _geom_hbond_atom_site_label_H
    _geom_hbond_atom_site_label_A
    _geom_hbond_site_symmetry_A
    _geom_hbond_distance_DH
    _geom_hbond_distance_HA
    _geom_hbond_distance_DA
    _geom_hbond_angle_DHA
    _geom_hbond_publ_flag
    C18 H18 Cg1 4_554 0.95 2.62 3.383(2) 137 y
    C3 H3 Cg2 2_646 0.95 2.88 3.5889(19) 133 y
    C12 H12 Cg2 4_655 0.95 2.85 3.614(2) 138 y
_iucr_refine_instructions_details
;
TITL mo_11fm_hp4_0m         R =  New: P21/c
CELL  0.71073  10.5310  11.1477  17.2187   90.000  124.562   90.000
ZERR     4.00   0.0007   0.0007   0.0009    0.000    0.003    0.000
LATT   1
SYMM  - X, 1/2 + Y, 1/2 - Z
SFAC  C    H    P    SE
UNIT  80   68   4    4
MERG   2
OMIT    -4.00 180.00
TEMP -173.1
size 0.303 0.255 0.129
FMAP   2
PLAN   20
ACTA
BOND   $H
CONF
L.S.   5
WGHT    0.032000    1.091200
FVAR       0.11609
C1    1    0.322075    0.170355    0.778178    11.00000    0.01854    0.01220 =
         0.01456   -0.00072    0.01191   -0.00042
C2    1    0.429289    0.094814    0.851118    11.00000    0.01691    0.01581 =
         0.01926    0.00067    0.01127    0.00080
AFIX  43
H2    2    0.533998    0.118997    0.891640    11.00000   -1.20000
AFIX   0
C3    1    0.383118   -0.015779    0.864583    11.00000    0.02054    0.01441 =
         0.02073    0.00326    0.01296    0.00330
AFIX  43
H3    2    0.457154   -0.066849    0.913942    11.00000   -1.20000
AFIX   0
C4    1    0.229519   -0.052737    0.806570    11.00000    0.02329    0.01354 =
         0.01835   -0.00122    0.01524   -0.00123
C5    1    0.123312    0.023633    0.733500    11.00000    0.01883    0.01904 =
         0.01603   -0.00176    0.01023   -0.00386
AFIX  43
H5    2    0.018558   -0.000465    0.693036    11.00000   -1.20000
AFIX   0
C6    1    0.168039    0.133640    0.719079    11.00000    0.01946    0.01654 =
         0.01352    0.00104    0.00936   -0.00023
AFIX  43
H6    2    0.094237    0.184143    0.669116    11.00000   -1.20000
AFIX   0
C7    1    0.174156   -0.167315    0.819624    11.00000    0.02779    0.01778 =
         0.02659   -0.00127    0.01866   -0.00426
AFIX  43
H7    2    0.066281   -0.181672    0.779829    11.00000   -1.20000
AFIX   0
C8    1    0.259817   -0.252107    0.881261    11.00000    0.03755    0.01770 =
         0.03595    0.00242    0.02714   -0.00102
AFIX  93
H8A   2    0.368333   -0.241994    0.922645    11.00000   -1.20000
H8B   2    0.212864   -0.323157    0.884175    11.00000   -1.20000
AFIX   0
C9    1    0.580973    0.325050    0.833889    11.00000    0.01622    0.01468 =
         0.01375    0.00120    0.00817   -0.00161
C10   1    0.667588    0.248747    0.816382    11.00000    0.01868    0.02154 =
         0.01919   -0.00239    0.01076   -0.00131
AFIX  43
H10   2    0.616711    0.195113    0.764355    11.00000   -1.20000
AFIX   0
C11   1    0.827450    0.251089    0.874683    11.00000    0.01882    0.02668 =
         0.02354    0.00326    0.01268    0.00115
AFIX  43
H11   2    0.885705    0.198223    0.863088    11.00000   -1.20000
AFIX   0
C12   1    0.902548    0.330785    0.950119    11.00000    0.01720    0.02883 =
         0.02041    0.00610    0.00704   -0.00380
AFIX  43
H12   2    1.012005    0.332428    0.990004    11.00000   -1.20000
AFIX   0
C13   1    0.817476    0.407609    0.966904    11.00000    0.02496    0.02337 =
         0.01716   -0.00184    0.00744   -0.00808
AFIX  43
H13   2    0.868924    0.462937    1.017761    11.00000   -1.20000
AFIX   0
C14   1    0.657187    0.404456    0.909884    11.00000    0.02365    0.01648 =
         0.01703   -0.00032    0.01071   -0.00244
AFIX  43
H14   2    0.599569    0.456343    0.922655    11.00000   -1.20000
AFIX   0
C15   1    0.309340    0.321509    0.638980    11.00000    0.01552    0.01647 =
         0.01371    0.00044    0.00905   -0.00228
C16   1    0.234008    0.422329    0.582962    11.00000    0.01788    0.01901 =
         0.01937    0.00291    0.01034   -0.00106
AFIX  43
H16   2    0.213267    0.489172    0.608356    11.00000   -1.20000
AFIX   0
C17   1    0.189378    0.424452    0.489615    11.00000    0.02141    0.02733 =
         0.01893    0.00810    0.00927   -0.00223
AFIX  43
H17   2    0.138266    0.492910    0.451462    11.00000   -1.20000
AFIX   0
C18   1    0.219443    0.326866    0.452374    11.00000    0.02360    0.03519 =
         0.01405    0.00060    0.01100   -0.00903
AFIX  43
H18   2    0.189468    0.328949    0.388924    11.00000   -1.20000
AFIX   0
C19   1    0.293083    0.226317    0.507442    11.00000    0.02412    0.02688 =
         0.01790   -0.00599    0.01445   -0.00744
AFIX  43
H19   2    0.313580    0.159698    0.481733    11.00000   -1.20000
AFIX   0
C20   1    0.337029    0.223000    0.600519    11.00000    0.01966    0.01920 =
         0.01566   -0.00135    0.01080   -0.00242
AFIX  43
H20   2    0.385934    0.153547    0.637869    11.00000   -1.20000
AFIX   0
P1    3    0.371558    0.319250    0.761490    11.00000    0.01563    0.01136 =
         0.01348   -0.00031    0.00938   -0.00006
SE1   4    0.270418    0.457326    0.793367    11.00000    0.02669    0.01456 =
         0.02525   -0.00012    0.01918    0.00329
HKLF    4  1.0  1.00  0.00  0.00  0.00 -1.00  0.00 -1.00  0.00 -1.00
REM  mo_11fm_hp4_0m         R =  New: P21/c
REM R1 =  0.0235 for   3921 Fo > 4sig(Fo)  and  0.0257 for all   4166 data
REM    199 parameters refined using      0 restraints
END
WGHT      0.0316      1.0920
REM Highest difference peak  1.366,  deepest hole -0.412,  1-sigma level  0.061
Q1    1   0.1783  0.4382  0.7612  11.00000  0.05    1.37
Q2    1   0.4857  0.3209  0.8025  11.00000  0.05    0.64
Q3    1   0.2516  0.1469  0.7480  11.00000  0.05    0.46
Q4    1   0.3748  0.4523  0.8296  11.00000  0.05    0.44
Q5    1   0.7470  0.2597  0.8505  11.00000  0.05    0.44
Q6    1   0.2703  0.3712  0.6110  11.00000  0.05    0.40
Q7    1   0.3070 -0.0297  0.8366  11.00000  0.05    0.40
Q8    1   0.4021  0.0448  0.8607  11.00000  0.05    0.38
Q9    1   0.8538  0.2957  0.9071  11.00000  0.05    0.38
Q10   1   0.7316  0.4113  0.9333  11.00000  0.05    0.37
Q11   1   0.3215  0.2735  0.6185  11.00000  0.05    0.34
Q12   1   0.2716  0.2820  0.4888  11.00000  0.05    0.33
Q13   1   0.3060  0.2280  0.5519  11.00000  0.05    0.33
Q14   1   0.3783  0.1304  0.8116  11.00000  0.05    0.32
Q15   1   0.3428  0.2328  0.7728  11.00000  0.05    0.32
Q16   1   0.1872 -0.0145  0.7714  11.00000  0.05    0.31
Q17   1   0.6128  0.2905  0.8206  11.00000  0.05    0.31
Q18   1   0.6221  0.3562  0.8762  11.00000  0.05    0.30
Q19   1   0.1991 -0.1068  0.8119  11.00000  0.05    0.30
Q20   1   0.2190  0.3725  0.4779  11.00000  0.05    0.30
;
