# Supplementary material for: (4-Ethenylphen­yl)diphenyl­phosphine selenide
Source: Acta Crystallogr Sect E Struct Rep Online. 2012 Aug 11;68(Pt 9):o2690. doi: 10.1107/S1600536812034289 (PMC3435711; doi:10.1107/S1600536812034289)
Supplement: Supplementary file 2 [file e-68-o2690-Isup2.hkl]

#
# h,k,l, Fc-squared, Fo-squared, sigma(Fo-squared) and status flag
#
data_I
_shelx_title ' mo_11fm_hp4_0m         R =  New: P21/c'
_shelx_refln_list_code          4
_shelx_F_calc_maximum      279.99
_exptl_crystal_F_000       744.00
_reflns_d_resolution_high  0.7472
 
loop_
 _symmetry_equiv_pos_as_xyz
 'x, y, z'
 '-x, y+1/2, -z+1/2'
 '-x, -y, -z'
 'x, -y-1/2, z-1/2'
 
_cell_length_a    10.5310
_cell_length_b    11.1477
_cell_length_c    17.2187
_cell_angle_alpha  90.000
_cell_angle_beta  124.562
_cell_angle_gamma  90.000
 
_shelx_F_squared_multiplier     1.000
 
loop_
 _refln_index_h
 _refln_index_k
 _refln_index_l
 _refln_F_squared_calc
 _refln_F_squared_meas
 _refln_F_squared_sigma
 _refln_observed_status
   1   0   0     5689.54     5588.06    110.99 o
   2   0   0    78394.02    74204.62   2606.07 o
   3   0   0     3170.63     3023.62     97.95 o
   4   0   0       82.07       60.79      2.83 o
   5   0   0       59.45       38.13      6.89 o
   6   0   0      577.68      456.31      9.22 o
   7   0   0      497.32      467.35      9.82 o
   8   0   0      511.63      550.64     18.20 o
   9   0   0      979.77     1058.05     19.75 o
  10   0   0       53.20       69.51      5.02 o
  11   0   0     1002.04     1096.28     21.01 o
   1   1   0     5564.98     5815.46    114.98 o
   2   1   0     7878.05     7757.56    126.66 o
   3   1   0     1482.44     1591.56     27.10 o
   4   1   0     1687.71     1877.20     25.80 o
   5   1   0       10.77       17.15      1.71 o
   6   1   0       15.70       12.52      2.42 o
   7   1   0      123.00       80.17      3.02 o
   8   1   0       17.32       17.68      2.64 o
   9   1   0      193.10      177.54      5.12 o
  10   1   0      103.55      117.27      4.11 o
  11   1   0      167.50      181.50      5.18 o
   0   2   0       54.97       70.63      2.64 o
   1   2   0      808.90      845.58     10.11 o
   2   2   0     2084.70     1936.15     26.35 o
   3   2   0     1151.04     1322.87     28.77 o
   4   2   0     7558.92     7297.82    107.99 o
   5   2   0      458.06      357.84      5.74 o
   6   2   0     3979.10     3872.10     49.45 o
   7   2   0     1881.50     1872.34     24.68 o
   8   2   0      877.51      763.58     10.66 o
   9   2   0      545.28      599.58      8.59 o
  10   2   0       37.74       26.43      3.31 o
  11   2   0      162.67      195.01      5.85 o
   1   3   0     9162.69     9623.19    128.12 o
   2   3   0      791.63      937.08     11.46 o
   3   3   0     4494.84     4373.30     54.83 o
   4   3   0       45.14       94.60      2.42 o
   5   3   0     3544.06     3350.77     42.75 o
   6   3   0     1565.44     1468.74     18.32 o
   7   3   0      638.22      671.65      9.37 o
   8   3   0     1386.20     1441.20     18.40 o
   9   3   0       32.38       36.60      3.33 o
  10   3   0      262.81      273.34      6.11 o
  11   3   0      168.62      181.83      5.57 o
   0   4   0     3080.96     3089.23     45.92 o
   1   4   0       55.15       56.38      1.37 o
   2   4   0     3744.82     3683.78     47.76 o
   3   4   0     2124.25     2262.40     34.15 o
   4   4   0     1199.12     1114.82     18.78 o
   5   4   0     1822.10     1888.40     22.97 o
   6   4   0      470.02      432.67      6.66 o
   7   4   0      619.40      624.09      8.96 o
   8   4   0      543.69      505.07      7.96 o
   9   4   0      305.45      306.66      6.39 o
  10   4   0       16.26       14.09      3.81 o
  11   4   0       51.40       54.04      4.46 o
   1   5   0     1853.48     1809.21     20.37 o
   2   5   0      311.24      335.85      4.81 o
   3   5   0     3692.46     3476.33     41.35 o
   4   5   0      963.96      893.98     11.37 o
   5   5   0     5421.77     5123.99     58.24 o
   6   5   0     4205.18     4047.27     45.86 o
   7   5   0     1281.99     1247.07     16.05 o
   8   5   0     1508.20     1539.89     19.47 o
   9   5   0        5.97       10.65      3.57 o
  10   5   0      293.39      328.04      8.23 o
   0   6   0      472.94      459.84      7.62 o
   1   6   0       36.92       39.74      1.62 o
   2   6   0      920.33     1083.30     13.49 o
   3   6   0      477.07      473.98      7.75 o
   4   6   0     2554.20     2500.93     30.13 o
   5   6   0       15.02       14.89      2.18 o
   6   6   0        2.47        4.57      2.32 o
   7   6   0       51.06       56.19      2.92 o
   8   6   0      285.87      314.36      6.03 o
   9   6   0       73.53       82.92      4.66 o
  10   6   0      222.33      225.73      6.53 o
   1   7   0    14077.97    14068.53    161.03 o
   2   7   0     2584.14     2537.99     32.16 o
   3   7   0     4976.39     4843.51     57.43 o
   4   7   0     3537.00     3431.09     45.00 o
   5   7   0       38.78       35.68      2.56 o
   6   7   0      370.86      376.73      6.44 o
   7   7   0      335.95      341.65      6.31 o
   8   7   0      360.23      372.36      7.31 o
   9   7   0      821.19      838.59     13.70 o
  10   7   0      966.81     1059.14     16.75 o
   0   8   0     5832.06     5633.83     93.64 o
   1   8   0      460.33      456.82      7.25 o
   2   8   0     1860.46     1827.16     22.29 o
   3   8   0      687.96      641.48      8.82 o
   4   8   0      363.35      360.56      5.84 o
   5   8   0       10.27        5.23      2.44 o
   6   8   0      999.25      992.27     13.19 o
   7   8   0       61.37       56.54      3.59 o
   8   8   0      408.42      393.10      8.24 o
   9   8   0       46.49       57.87      4.48 o
   1   9   0      188.93      189.29      4.04 o
   2   9   0      487.07      473.75      6.98 o
   3   9   0     1171.62     1171.72     15.78 o
   4   9   0      336.78      335.67      5.82 o
   5   9   0      701.60      694.23      9.81 o
   6   9   0     1731.63     1718.59     22.96 o
   7   9   0       32.97       45.91      3.74 o
   8   9   0      611.41      621.98     11.13 o
   9   9   0        4.87        0.50      4.21 o
   0  10   0     2946.85     3000.43     51.06 o
   1  10   0      100.00       95.71      3.43 o
   2  10   0     4361.13     4342.84     55.61 o
   3  10   0       23.43       25.93      2.94 o
   4  10   0     3110.32     3082.23     37.35 o
   5  10   0      969.71      966.98     19.12 o
   6  10   0      622.74      611.97     10.56 o
   7  10   0      721.62      742.16     12.33 o
   8  10   0      126.01      128.96      5.17 o
   1  11   0      302.79      288.14      6.09 o
   2  11   0       81.86       69.52      3.59 o
   3  11   0       12.50       10.19      3.21 o
   4  11   0       14.46       24.15      3.80 o
   5  11   0       14.22       23.90      4.00 o
   6  11   0      346.08      368.31      8.70 o
   7  11   0        1.82       -1.35      4.22 o
   0  12   0       46.91       60.04      6.29 o
   1  12   0       37.71       35.52      3.71 o
   2  12   0      825.99      820.57     14.41 o
   3  12   0       81.96       98.31      4.59 o
   4  12   0     2107.17     2130.71     32.94 o
   5  12   0     1050.24     1061.46     19.85 o
   6  12   0      675.50      701.41     15.37 o
   1  13   0      289.82      305.83      8.59 o
   2  13   0      141.45      135.17      5.13 o
   3  13   0      229.27      236.49      8.32 o
   4  13   0        8.46       10.66      4.08 o
   5  13   0       29.13       19.10      7.07 o
   0  14   0     4277.78     4420.04    105.44 o
   1  14   0      389.15      403.06     13.26 o
   2  14   0     1061.19     1012.13     23.47 o
   3  14   0      753.64      784.67     24.41 o
 -11   1   1      125.93      137.74      4.65 o
 -10   1   1     1501.83     1576.05     19.14 o
  -9   1   1     1255.77     1252.58     15.25 o
  -8   1   1      958.44      881.91     11.87 o
  -7   1   1     3263.66     3095.44     39.75 o
  -6   1   1     1260.02     1299.26     17.21 o
  -5   1   1     9961.77     9840.48    132.68 o
  -4   1   1     5282.45     5487.47     69.43 o
  -3   1   1    23087.75    22846.66    308.09 o
  -2   1   1     2502.67     2502.93     29.69 o
  -1   1   1     1339.45     1435.37     15.56 o
   0   1   1       29.42       37.10      0.98 o
   1   1   1     3200.23     3152.69     51.49 o
   2   1   1     2914.30     2722.19     45.20 o
   3   1   1     5885.69     5803.48     73.27 o
   4   1   1     3508.81     3510.02     47.76 o
   5   1   1      812.06      743.79     10.33 o
   6   1   1     1120.15     1069.72     14.58 o
   7   1   1      439.10      386.43      6.87 o
   8   1   1     1381.15     1391.56     17.63 o
   9   1   1      107.99      100.52      3.87 o
  10   1   1     1564.95     1670.75     20.10 o
  11   1   1      176.63      205.79      6.08 o
 -11   2   1      481.33      548.72      9.97 o
 -10   2   1      343.41      303.22      5.96 o
  -9   2   1      139.81      162.28      5.94 o
  -8   2   1     2579.69     2404.17     29.32 o
  -7   2   1       61.64       61.64      3.44 o
  -6   2   1     2188.64     2043.20     27.80 o
  -5   2   1        2.15        4.10      1.52 o
  -4   2   1     2543.99     2810.66     33.42 o
  -3   2   1     1826.80     1738.97     22.23 o
  -2   2   1     8020.97     7913.75    163.25 o
  -1   2   1     8562.12     8805.02     96.96 o
   0   2   1    11922.26    12609.87    157.04 o
   1   2   1      439.38      504.25      6.61 o
   2   2   1     2071.49     2174.39     27.57 o
   3   2   1     2543.15     2462.66     33.73 o
   4   2   1       22.67       30.20      3.21 o
   5   2   1       29.84       35.48      2.10 o
   6   2   1      215.02      167.84      4.13 o
   7   2   1       45.10       32.41      3.79 o
   8   2   1      238.63      226.87      5.54 o
   9   2   1     1373.66     1373.86     16.74 o
  10   2   1       49.50       54.38      3.75 o
  11   2   1      301.01      318.13      7.93 o
 -11   3   1      416.77      454.24      9.19 o
 -10   3   1       18.21       16.15      3.46 o
  -9   3   1      162.10      163.21      6.52 o
  -8   3   1     1330.92     1356.26     17.35 o
  -7   3   1       13.75       24.05      2.36 o
  -6   3   1     2910.85     2677.92     32.14 o
  -5   3   1     4457.79     4436.68     52.70 o
  -4   3   1      655.38      758.22     12.13 o
  -3   3   1     5754.02     5460.60     68.12 o
  -2   3   1     3620.97     3676.53     49.16 o
  -1   3   1     4309.73     4461.62     51.74 o
   0   3   1      173.03      188.95      2.48 o
   1   3   1     4803.16     4924.90     57.89 o
   2   3   1       29.10       38.26      2.17 o
   3   3   1     6670.30     6339.30     85.57 o
   4   3   1     1853.14     1823.68     23.64 o
   5   3   1     2184.42     2114.33     29.34 o
   6   3   1     2644.54     2518.73     32.74 o
   7   3   1      332.83      295.82      5.91 o
   8   3   1      799.22      799.20     11.24 o
   9   3   1      341.24      311.23      5.91 o
  10   3   1       61.57       74.72      4.07 o
  11   3   1      492.94      535.72     15.42 o
 -11   4   1      115.55      141.67      5.12 o
 -10   4   1      158.99      150.83      4.87 o
  -9   4   1      135.13      143.73      4.21 o
  -8   4   1      263.74      227.66      5.03 o
  -7   4   1      100.60       97.23      3.15 o
  -6   4   1     3271.77     3247.68     38.92 o
  -5   4   1      482.31      503.40      7.06 o
  -4   4   1    16829.71    16788.48    186.91 o
  -3   4   1       53.36       65.40      1.67 o
  -2   4   1    14329.67    14743.76    188.43 o
  -1   4   1      120.14      163.94      2.43 o
   0   4   1     3730.26     3723.51     38.88 o
   1   4   1      172.99      191.36      3.40 o
   2   4   1    11044.30    11291.97    132.82 o
   3   4   1      740.30      698.68      8.49 o
   4   4   1     6702.02     6450.77    138.48 o
   5   4   1     5404.13     5106.32     71.95 o
   6   4   1      236.31      213.85      4.55 o
   7   4   1     2508.76     2378.07     29.07 o
   8   4   1        6.48        4.81      2.94 o
   9   4   1      136.79      129.75      4.41 o
  10   4   1      105.74      113.52      4.66 o
 -11   5   1        0.49       -1.56      4.28 o
 -10   5   1      527.96      560.95     13.16 o
  -9   5   1       54.33       60.35      5.54 o
  -8   5   1       76.12       78.80      3.42 o
  -7   5   1      266.49      262.83      5.45 o
  -6   5   1      600.29      563.22      7.59 o
  -5   5   1       29.71       33.05      1.94 o
  -4   5   1        3.42        3.97      1.52 o
  -3   5   1      117.29       90.49      2.22 o
  -2   5   1     2271.52     2424.95     28.95 o
  -1   5   1     1253.54     1185.57     14.28 o
   0   5   1      183.26      195.68      3.22 o
   1   5   1      651.17      583.78      7.51 o
   2   5   1     1122.31     1112.83     14.51 o
   3   5   1       24.25       33.19      3.73 o
   4   5   1      339.99      321.42      5.09 o
   5   5   1      139.03      134.79      4.27 o
   6   5   1       97.06       95.26      2.96 o
   7   5   1        8.33        8.37      2.70 o
   8   5   1       74.09       74.25      3.65 o
   9   5   1      134.11      143.91      6.31 o
  10   5   1      360.48      388.85     10.73 o
 -10   6   1      259.93      262.07      5.86 o
  -9   6   1     1354.89     1459.61     19.01 o
  -8   6   1     1183.63     1174.15     14.58 o
  -7   6   1      559.45      570.82      8.58 o
  -6   6   1     3097.17     3073.73     35.14 o
  -5   6   1       35.55       36.15      2.18 o
  -4   6   1     5681.09     5630.29     66.65 o
  -3   6   1      186.57      154.02      3.34 o
  -2   6   1    11599.68    11831.98    139.25 o
  -1   6   1       40.31       49.54      1.84 o
   0   6   1    13751.26    13989.95    238.69 o
   1   6   1     4039.64     4244.23     50.26 o
   2   6   1     3723.64     3782.38     44.96 o
   3   6   1     2070.13     2051.91     24.81 o
   4   6   1     1092.50     1040.89     13.13 o
   5   6   1      318.00      320.93      5.96 o
   6   6   1      863.33      812.37     10.71 o
   7   6   1      963.53      963.55     12.34 o
   8   6   1      256.01      254.67      7.79 o
   9   6   1     1694.23     1789.56     25.90 o
  10   6   1        1.06        4.89      4.37 o
 -10   7   1      149.86      179.19      5.78 o
  -9   7   1      237.33      232.75      5.71 o
  -8   7   1      259.89      265.65      7.88 o
  -7   7   1      245.66      224.45      5.15 o
  -6   7   1      271.10      259.55      5.13 o
  -5   7   1      192.85      189.08      4.21 o
  -4   7   1       37.74       37.55      2.22 o
  -3   7   1     1112.74     1133.37     14.51 o
  -2   7   1      267.80      300.86      4.85 o
  -1   7   1     2261.97     2307.14     25.86 o
   0   7   1      117.99      117.73      2.87 o
   1   7   1      606.42      635.71      8.86 o
   2   7   1       32.57       30.08      2.88 o
   3   7   1       38.82       53.45      2.95 o
   4   7   1        6.07       11.53      2.19 o
   5   7   1       25.11       28.25      2.54 o
   6   7   1        3.27       10.49      2.81 o
   7   7   1       81.06       71.45      3.44 o
   8   7   1      193.01      199.96      5.76 o
   9   7   1        1.72       -2.90      4.01 o
 -10   8   1      198.38      214.34      9.29 o
  -9   8   1      514.87      548.99      9.60 o
  -8   8   1      567.57      581.93      9.66 o
  -7   8   1      559.05      556.50      9.11 o
  -6   8   1      937.64      939.12     12.61 o
  -5   8   1       46.77       46.42      3.12 o
  -4   8   1      522.44      517.74      7.51 o
  -3   8   1      238.50      233.10      4.92 o
  -2   8   1     2594.09     2554.06     30.72 o
  -1   8   1       21.21       19.59      1.73 o
   0   8   1     5902.18     5807.49     73.63 o
   1   8   1     2425.02     2474.60     30.12 o
   2   8   1     2237.20     2081.38     40.00 o
   3   8   1     1734.45     1744.72     21.42 o
   4   8   1     2091.24     2068.96     25.33 o
   5   8   1      310.58      335.35      5.99 o
   6   8   1     1443.44     1387.56     17.73 o
   7   8   1      695.41      714.88     11.06 o
   8   8   1       13.04       15.94      4.01 o
   9   8   1     1014.33     1085.89     17.01 o
  -9   9   1      877.48      884.45     18.69 o
  -8   9   1       63.13       71.50      4.03 o
  -7   9   1     1306.93     1312.46     18.16 o
  -6   9   1      200.45      210.16      7.24 o
  -5   9   1      280.03      274.65      5.57 o
  -4   9   1      741.69      692.93      9.49 o
  -3   9   1      695.13      677.70      9.37 o
  -2   9   1     2673.15     2684.26     32.36 o
  -1   9   1     3205.75     3293.99     36.92 o
   0   9   1       23.14       18.25      2.35 o
   1   9   1     2550.34     2583.65     31.16 o
   2   9   1      403.63      396.50      6.22 o
   3   9   1      486.01      490.11      7.42 o
   4   9   1      605.02      593.41      8.65 o
   5   9   1       55.51       47.17      3.10 o
   6   9   1      996.63      970.76     13.92 o
   7   9   1      195.02      175.70      5.30 o
   8   9   1      852.43      861.33     14.10 o
  -8  10   1       96.50       97.43      5.67 o
  -7  10   1      424.89      457.30     11.20 o
  -6  10   1      297.54      307.10      6.45 o
  -5  10   1      424.63      433.09      7.77 o
  -4  10   1     2232.48     2320.43     30.10 o
  -3  10   1       16.84       17.18      2.50 o
  -2  10   1      562.90      592.84      9.19 o
  -1  10   1     1805.54     1844.38     22.67 o
   0  10   1      323.58      341.11      6.62 o
   1  10   1     1105.62     1076.27     14.90 o
   2  10   1       76.34       81.27      3.33 o
   3  10   1      248.88      252.12      5.73 o
   4  10   1     1311.01     1297.35     17.95 o
   5  10   1      743.55      754.47     11.37 o
   6  10   1      147.21      150.70      4.94 o
   7  10   1      315.49      324.58      7.69 o
   8  10   1       14.49       25.08      4.40 o
  -8  11   1      760.01      780.03     20.46 o
  -7  11   1      567.07      566.26     16.71 o
  -6  11   1     1201.22     1278.99     20.69 o
  -5  11   1     3359.50     3357.21     46.72 o
  -4  11   1        5.63        8.46      3.32 o
  -3  11   1     2720.36     2772.26     38.83 o
  -2  11   1      511.46      539.77      9.45 o
  -1  11   1     1608.29     1617.82     25.83 o
   0  11   1      588.65      586.84      9.30 o
   1  11   1      755.76      740.70     11.93 o
   2  11   1      558.96      533.36      9.38 o
   3  11   1     1120.82     1107.69     16.72 o
   4  11   1      965.40      982.98     16.48 o
   5  11   1     1299.93     1290.79     20.91 o
   6  11   1     1940.56     2010.78     31.30 o
   7  11   1        2.88       10.74      4.45 o
  -7  12   1      317.48      332.22     10.65 o
  -6  12   1      398.22      431.96     11.52 o
  -5  12   1       97.03      106.07      6.20 o
  -4  12   1      957.56      962.81     16.22 o
  -3  12   1      662.90      664.58     13.77 o
  -2  12   1       63.46       55.02      3.59 o
  -1  12   1      934.16      944.97     16.24 o
   0  12   1      302.79      302.97      6.88 o
   1  12   1       43.09       55.00      4.39 o
   2  12   1       22.83       20.52      3.67 o
   3  12   1      336.60      354.07      9.51 o
   4  12   1      339.63      347.61      8.36 o
   5  12   1       97.35       92.96      4.79 o
   6  12   1       43.67       35.17      4.44 o
  -6  13   1       28.61       34.37      7.29 o
  -5  13   1       67.72       77.06      6.03 o
  -4  13   1      150.07      149.32      6.81 o
  -3  13   1      412.18      413.06     10.94 o
  -2  13   1      222.03      216.43     13.06 o
  -1  13   1     2141.92     2140.13     44.47 o
   0  13   1      118.04      110.70      5.10 o
   1  13   1     2117.92     2109.23     43.60 o
   2  13   1     1079.17     1076.98     18.45 o
   3  13   1      662.17      648.50     14.22 o
   4  13   1      696.33      714.11     15.54 o
   5  13   1      184.70      179.75      9.43 o
  -4  14   1      186.93      192.70      7.79 o
  -3  14   1       24.45       22.70      6.71 o
  -2  14   1      304.62      315.61     11.25 o
  -1  14   1       42.61       32.50      6.38 o
   0  14   1      630.06      696.92     17.68 o
   1  14   1      289.24      287.53      9.21 o
   2  14   1      600.30      593.42     23.35 o
   3  14   1      261.98      282.93      9.33 o
 -12   0   2       49.43       34.49      5.59 o
 -11   0   2     1040.51     1100.67     33.26 o
 -10   0   2     2684.27     2642.55     40.92 o
  -9   0   2      637.58      717.69     12.82 o
  -8   0   2     6954.15     6761.64    114.17 o
  -7   0   2       77.27       91.42      3.82 o
  -6   0   2     2265.84     1828.36     38.66 o
  -5   0   2     1964.05     2065.57     40.11 o
  -4   0   2      169.99      244.42      9.00 o
  -3   0   2       88.59      103.18      2.78 o
  -2   0   2     7617.21     7550.35    130.23 o
  -1   0   2     2333.28     2383.45     78.66 o
   0   0   2    25650.22    25729.20    521.39 o
   1   0   2     7878.56     7655.30    124.11 o
   2   0   2     2755.43     2736.95     51.41 o
   3   0   2    14508.72    13671.07    503.93 o
   4   0   2      183.28      171.93      6.43 o
   5   0   2     5739.15     5580.53     93.08 o
   6   0   2      343.17      317.22      9.53 o
   7   0   2     4105.73     3857.87     65.18 o
   8   0   2      160.90      161.82      6.43 o
   9   0   2     2259.42     2246.53     56.98 o
  10   0   2       14.12       15.74      5.73 o
 -12   1   2       50.75       47.49      4.84 o
 -11   1   2        9.09       14.92      3.54 o
 -10   1   2      841.87      845.80     10.52 o
  -9   1   2      468.69      514.50      7.57 o
  -8   1   2       92.68       61.06      2.70 o
  -7   1   2      882.88      830.14     10.81 o
  -6   1   2      153.49      124.72      2.88 o
  -5   1   2     1157.87     1377.24     18.08 o
  -4   1   2     1695.09     1838.19     25.33 o
  -3   1   2     2575.76     2657.78     31.61 o
  -2   1   2     3076.83     2968.65     36.00 o
  -1   1   2     2267.24     2371.69     28.24 o
   0   1   2     1094.01     1188.83     16.85 o
   1   1   2      346.95      347.41      4.73 o
   2   1   2       32.19       22.95      2.08 o
   3   1   2      329.58      329.06      5.34 o
   4   1   2        6.26        8.19      1.60 o
   5   1   2       94.93      102.70      2.92 o
   6   1   2        3.48        6.94      2.17 o
   7   1   2      237.29      208.07      4.67 o
   8   1   2        3.88        9.17      2.91 o
   9   1   2      250.06      234.90      5.50 o
  10   1   2      437.40      504.85     15.23 o
 -12   2   2       53.79       47.25      4.08 o
 -11   2   2       51.31       70.53      4.00 o
 -10   2   2      174.97      169.55      5.71 o
  -9   2   2      545.57      580.00      8.26 o
  -8   2   2     1809.31     1801.08     22.28 o
  -7   2   2     2618.82     2662.61     33.45 o
  -6   2   2     7817.87     7542.66     88.94 o
  -5   2   2     3756.70     3765.41     44.65 o
  -4   2   2    15291.06    14593.87    204.60 o
  -3   2   2      167.79      166.67      2.57 o
  -2   2   2    17272.49    17769.16    196.28 o
  -1   2   2    12722.56    13421.48    142.07 o
   0   2   2     3727.43     3847.86     48.67 o
   1   2   2     2558.59     2706.54     32.14 o
   2   2   2      931.69      828.58     11.06 o
   3   2   2      272.16      188.57      4.46 o
   4   2   2     3206.67     3070.22     39.25 o
   5   2   2     3809.11     3372.01     43.19 o
   6   2   2      712.02      656.33      9.76 o
   7   2   2     2223.38     2241.07     31.45 o
   8   2   2        0.50        9.94      2.91 o
   9   2   2       76.03       74.97      3.72 o
  10   2   2       50.79       63.34      4.03 o
 -12   3   2      240.06      323.39      9.80 o
 -11   3   2      521.06      563.30      9.81 o
 -10   3   2      112.88      132.30      4.19 o
  -9   3   2      218.81      237.42      5.05 o
  -8   3   2      957.32      984.36     12.88 o
  -7   3   2     1074.51     1078.90     13.81 o
  -6   3   2     1100.56     1125.89     14.13 o
  -5   3   2     3245.74     3083.49     36.81 o
  -4   3   2      208.16      231.72      3.71 o
  -3   3   2     8132.40     8326.17     91.60 o
  -2   3   2       25.56       24.15      1.25 o
  -1   3   2    16264.14    16603.95    199.23 o
   0   3   2     2518.83     2549.08     37.38 o
   1   3   2     2428.32     2384.27     30.20 o
   2   3   2     2057.85     1890.99     26.01 o
   3   3   2       38.03       24.46      1.54 o
   4   3   2     3000.98     2752.74     35.30 o
   5   3   2       10.30       16.57      2.13 o
   6   3   2     3267.33     3273.57     42.95 o
   7   3   2      208.81      205.36      5.12 o
   8   3   2      744.18      786.40     10.95 o
   9   3   2       19.09       21.38      3.22 o
  10   3   2      243.63      281.12      6.41 o
 -11   4   2      181.81      202.45      5.69 o
 -10   4   2      249.20      256.76      6.07 o
  -9   4   2       86.40       77.72      3.62 o
  -8   4   2      803.13      822.26     11.21 o
  -7   4   2      470.76      472.04      7.05 o
  -6   4   2      926.86      904.70     12.29 o
  -5   4   2       60.49       70.88      2.11 o
  -4   4   2     2316.18     2249.82     25.57 o
  -3   4   2      403.41      376.32      5.57 o
  -2   4   2     3035.80     3127.52     32.61 o
  -1   4   2     1866.79     1891.66     19.84 o
   0   4   2     2023.70     2034.30     22.76 o
   1   4   2      234.15      201.60      3.37 o
   2   4   2      364.80      329.92      6.34 o
   3   4   2      729.17      682.80      8.88 o
   4   4   2      158.49      153.31      3.61 o
   5   4   2     1578.76     1536.27     20.41 o
   6   4   2      123.34      111.28      3.43 o
   7   4   2      929.42      922.97     13.27 o
   8   4   2        0.42        3.00      3.15 o
   9   4   2       63.69       62.39      4.00 o
  10   4   2      117.68      127.05      4.92 o
 -11   5   2      562.21      583.12     11.26 o
 -10   5   2      181.28      189.55      5.12 o
  -9   5   2     1581.66     1556.16     21.01 o
  -8   5   2     2451.53     2499.54     30.57 o
  -7   5   2     4012.18     3961.24     47.43 o
  -6   5   2     3394.53     3135.86     35.57 o
  -5   5   2     8224.63     7713.26     86.15 o
  -4   5   2       52.67       85.04      2.30 o
  -3   5   2     4601.63     4264.22     50.49 o
  -2   5   2     2429.72     2661.55     27.97 o
  -1   5   2      684.17      544.99      6.52 o
   0   5   2      719.47      687.14      8.60 o
   1   5   2     1527.27     1355.99     16.58 o
   2   5   2      844.53      769.23      9.74 o
   3   5   2     2767.54     2602.57     31.19 o
   4   5   2     1004.29      930.27     12.76 o
   5   5   2     1371.30     1299.71     15.54 o
   6   5   2     1154.35     1141.25     13.97 o
   7   5   2        0.93        5.60      2.70 o
   8   5   2      660.76      702.15     10.44 o
   9   5   2      242.15      260.22      7.37 o
  10   5   2      194.50      239.37      7.51 o
 -11   6   2       96.97       96.16      5.69 o
 -10   6   2       39.22       56.61      3.57 o
  -9   6   2       74.79       71.69      3.89 o
  -8   6   2       72.21       62.44      3.16 o
  -7   6   2      104.45       94.71      2.99 o
  -6   6   2     2618.53     2528.02     29.04 o
  -5   6   2      264.42      260.54      4.57 o
  -4   6   2     1447.34     1305.35     18.55 o
  -3   6   2        9.43        3.90      1.49 o
  -2   6   2      346.57      358.48      5.13 o
  -1   6   2        2.63        3.10      1.26 o
   0   6   2     4139.06     4367.58     55.34 o
   1   6   2     1821.94     2015.19     24.21 o
   2   6   2      339.33      357.88      5.29 o
   3   6   2      488.11      553.38      7.55 o
   4   6   2      868.70      804.41     10.65 o
   5   6   2     2360.21     2271.28     27.75 o
   6   6   2        5.28        2.96      2.60 o
   7   6   2      393.56      378.18      6.36 o
   8   6   2      154.52      158.44      4.91 o
   9   6   2      506.45      544.41     10.31 o
 -10   7   2      816.95      898.81     13.31 o
  -9   7   2     1612.85     1669.13     20.12 o
  -8   7   2       27.88       24.49      3.42 o
  -7   7   2     3273.76     3199.75     38.67 o
  -6   7   2      177.33      177.67      4.05 o
  -5   7   2     1219.45     1236.32     15.61 o
  -4   7   2      584.19      569.47      7.82 o
  -3   7   2     2368.82     2346.08     28.24 o
  -2   7   2      421.19      448.60      5.86 o
  -1   7   2     7689.49     7722.60     85.21 o
   0   7   2      472.74      415.61      6.78 o
   1   7   2     6273.78     6263.62     73.97 o
   2   7   2     5771.19     5538.65     65.56 o
   3   7   2      129.56      134.10      4.93 o
   4   7   2     8062.82     7829.66     92.42 o
   5   7   2       86.81       81.52      3.08 o
   6   7   2     3348.49     3330.96     40.34 o
   7   7   2      319.08      312.52      6.74 o
   8   7   2     1118.31     1141.41     16.40 o
   9   7   2       66.94       67.04      4.76 o
 -10   8   2      330.18      321.05      9.18 o
  -9   8   2      196.99      201.91      5.72 o
  -8   8   2      919.83      910.75     13.22 o
  -7   8   2      176.15      179.34      4.60 o
  -6   8   2      509.00      495.54      7.58 o
  -5   8   2       81.07       76.33      3.09 o
  -4   8   2       61.29       62.65      2.48 o
  -3   8   2      384.15      330.34      5.27 o
  -2   8   2      569.14      556.92      7.21 o
  -1   8   2       81.47       68.28      2.10 o
   0   8   2     2738.64     2689.74     34.65 o
   1   8   2     3146.61     3154.37     56.30 o
   2   8   2     1296.09     1261.84     15.76 o
   3   8   2     3499.66     3415.38     40.87 o
   4   8   2       42.94       41.28      2.67 o
   5   8   2        8.11       10.09      2.66 o
   6   8   2      306.91      278.00      6.00 o
   7   8   2       18.08       15.65      3.54 o
   8   8   2      395.09      391.80     11.28 o
   9   8   2      574.88      580.32     10.92 o
  -9   9   2       44.70       60.55      4.88 o
  -8   9   2      657.50      644.43     11.61 o
  -7   9   2      486.90      499.25      8.40 o
  -6   9   2     1205.22     1201.81     16.48 o
  -5   9   2     3273.48     3218.52     41.19 o
  -4   9   2      484.51      458.38      8.22 o
  -3   9   2     2419.56     2392.80     29.04 o
  -2   9   2     2618.22     2568.34     28.99 o
  -1   9   2      480.76      451.66      6.63 o
   0   9   2       55.10       53.37      2.51 o
   1   9   2     1218.20     1172.06     15.89 o
   2   9   2       10.04       15.80      2.14 o
   3   9   2     1144.21     1153.94     15.58 o
   4   9   2      669.49      676.59      9.56 o
   5   9   2      154.73      172.06      4.75 o
   6   9   2      851.85      897.22     13.21 o
   7   9   2        0.90       -1.52      3.85 o
   8   9   2      310.08      334.08      8.13 o
  -9  10   2       12.57       20.50      5.62 o
  -8  10   2      139.66      145.57      5.76 o
  -7  10   2       59.14       66.96      4.55 o
  -6  10   2      787.47      795.38     13.14 o
  -5  10   2        1.63        4.01      2.52 o
  -4  10   2     3920.51     4039.01     51.31 o
  -3  10   2     1157.44     1085.02     14.86 o
  -2  10   2     3566.66     3707.06     41.59 o
  -1  10   2     1190.76     1189.30     17.11 o
   0  10   2     2589.78     2581.05     33.55 o
   1  10   2      960.83      957.97     14.35 o
   2  10   2     2505.43     2469.19     32.27 o
   3  10   2     1902.58     1919.97     27.32 o
   4  10   2      415.32      401.74     10.33 o
   5  10   2     1386.24     1341.98     19.93 o
   6  10   2        3.20        5.27      4.00 o
   7  10   2      723.22      759.69     12.72 o
  -8  11   2       11.36       12.99      5.71 o
  -7  11   2       28.22       37.07      5.58 o
  -6  11   2       23.43       20.08      4.68 o
  -5  11   2       72.41       77.11      4.97 o
  -4  11   2      691.94      653.70     14.02 o
  -3  11   2      102.99       96.79      3.49 o
  -2  11   2      357.46      335.39      7.39 o
  -1  11   2      348.10      312.12      8.24 o
   0  11   2        2.26       -0.48      2.80 o
   1  11   2      438.80      411.62      7.83 o
   2  11   2        8.69        9.15      3.15 o
   3  11   2      124.74      131.32      5.36 o
   4  11   2      128.05      132.60      4.64 o
   5  11   2        7.05        3.32      3.75 o
   6  11   2      129.83      136.21      6.86 o
   7  11   2       38.04       34.21      5.86 o
  -7  12   2      118.47      132.31      7.02 o
  -6  12   2     1693.88     1719.59     31.22 o
  -5  12   2        1.95        0.75      5.09 o
  -4  12   2     3498.46     3506.37     57.64 o
  -3  12   2      946.40      916.72     16.33 o
  -2  12   2     2464.11     2457.56     43.99 o
  -1  12   2     1573.39     1579.20     25.75 o
   0  12   2     1355.65     1285.97     21.57 o
   1  12   2      168.43      164.08      5.82 o
   2  12   2     1375.94     1340.25     22.43 o
   3  12   2      157.95      143.21      8.25 o
   4  12   2      737.08      747.34     18.89 o
   5  12   2      744.80      763.04     16.32 o
   6  12   2      156.72      159.19      7.46 o
  -6  13   2        1.68        4.79      5.81 o
  -5  13   2      845.99      856.48     24.37 o
  -4  13   2      434.54      433.70     11.27 o
  -3  13   2      539.41      574.14     17.71 o
  -2  13   2      413.54      436.55     13.30 o
  -1  13   2      108.50      111.03      8.81 o
   0  13   2       74.24       62.62      5.55 o
   1  13   2        2.14        1.46      4.99 o
   2  13   2       21.58       23.19      5.50 o
   3  13   2      276.55      262.93      9.06 o
   4  13   2       38.39       18.18      5.64 o
  -4  14   2       91.21       81.50      8.54 o
  -3  14   2       29.54       37.02      7.10 o
  -2  14   2     1057.64     1065.88     27.21 o
  -1  14   2        4.85       -4.29      7.48 o
   0  14   2     2568.06     2593.37     51.41 o
   1  14   2     1298.45     1380.14     35.11 o
   2  14   2      615.29      607.20     20.14 o
   3  14   2     1884.30     1915.08     35.13 o
 -12   1   3      769.82      855.29     16.48 o
 -11   1   3      605.80      629.15      9.45 o
 -10   1   3     1035.75     1064.30     15.92 o
  -9   1   3     2199.99     2142.71     24.88 o
  -8   1   3       25.84       32.07      2.38 o
  -7   1   3     4375.09     4108.59     69.68 o
  -6   1   3      495.27      462.62      6.50 o
  -5   1   3     3991.23     3883.66     46.70 o
  -4   1   3      703.56      700.32      8.73 o
  -3   1   3     2128.39     1943.62     25.08 o
  -2   1   3      271.89      263.69      3.80 o
  -1   1   3     5812.12     5843.20    100.58 o
   0   1   3     1947.32     1907.91     26.87 o
   1   1   3     6553.96     6451.41     81.04 o
   2   1   3    15194.84    14680.58    171.31 o
   3   1   3       55.28       54.82      1.66 o
   4   1   3     4876.58     4749.34     56.06 o
   5   1   3       42.74       51.75      2.24 o
   6   1   3      814.03      760.96     10.22 o
   7   1   3        7.71       13.28      2.57 o
   8   1   3     1105.55     1148.72     15.08 o
   9   1   3      138.43      151.33      5.63 o
  10   1   3     1063.96     1200.08     18.17 o
 -12   2   3        3.72        7.75      4.29 o
 -11   2   3      545.59      545.51      9.26 o
 -10   2   3     1665.24     1601.64     20.93 o
  -9   2   3       99.32      102.26      3.12 o
  -8   2   3     1465.47     1299.23     15.54 o
  -7   2   3      221.05      211.41      4.03 o
  -6   2   3      386.23      347.83      5.46 o
  -5   2   3      336.97      351.73      4.67 o
  -4   2   3       69.51       53.46      1.33 o
  -3   2   3     1000.17     1219.21     13.73 o
  -2   2   3     3391.61     3692.19     44.37 o
  -1   2   3     2811.83     2987.74     38.19 o
   0   2   3      457.94      408.12      6.08 o
   1   2   3    11519.24    11163.55    142.38 o
   2   2   3     4991.56     5210.42     65.56 o
   3   2   3     3757.49     3937.66     50.00 o
   4   2   3      613.29      704.26     10.55 o
   5   2   3       70.39       65.93      4.57 o
   6   2   3      914.22      839.45     11.79 o
   7   2   3      108.30       94.11      3.89 o
   8   2   3      323.32      307.38      6.14 o
   9   2   3      788.69      814.55     12.49 o
  10   2   3      318.39      367.06      8.47 o
 -12   3   3        3.73        8.15      4.84 o
 -11   3   3      855.47      936.36     13.79 o
 -10   3   3      135.84      124.20      3.91 o
  -9   3   3       34.34       33.59      2.63 o
  -8   3   3     2297.38     2277.25     26.11 o
  -7   3   3      695.08      721.32     11.14 o
  -6   3   3     2768.87     2747.04     30.96 o
  -5   3   3    12931.83    13074.92    142.11 o
  -4   3   3      648.38      617.20      7.31 o
  -3   3   3     9572.27     9785.69    102.98 o
  -2   3   3     3674.26     3705.12     43.96 o
  -1   3   3      234.51      265.73      3.54 o
   0   3   3     3474.47     3455.81     59.83 o
   1   3   3     1357.92     1393.86     17.87 o
   2   3   3     2643.83     2857.02     31.81 o
   3   3   3     1745.86     1675.51     21.74 o
   4   3   3     2815.33     2786.03     35.73 o
   5   3   3      173.70      148.44      3.74 o
   6   3   3     1828.97     1779.72     23.60 o
   7   3   3     1619.67     1571.38     19.67 o
   8   3   3      621.63      639.25     10.13 o
   9   3   3      442.14      441.44      8.24 o
  10   3   3       12.19        9.58      3.98 o
 -12   4   3      571.40      626.75     20.73 o
 -11   4   3       65.23       74.09      5.03 o
 -10   4   3      102.33      108.94      4.03 o
  -9   4   3      299.65      315.28      5.94 o
  -8   4   3      447.60      423.95      6.67 o
  -7   4   3     2044.18     2063.55     23.73 o
  -6   4   3     5360.72     5153.06     61.05 o
  -5   4   3      360.09      370.67      4.91 o
  -4   4   3    11098.86    10535.84    110.81 o
  -3   4   3     6191.95     6387.32     70.71 o
  -2   4   3     4763.63     4998.17     55.36 o
  -1   4   3    12999.31    13555.45    171.64 o
   0   4   3       23.84       32.25      2.10 o
   1   4   3     4568.31     4834.52     60.60 o
   2   4   3      137.83      115.67      2.48 o
   3   4   3     4557.69     4497.54     53.76 o
   4   4   3     1529.22     1373.85     17.18 o
   5   4   3     6770.46     6386.03     81.16 o
   6   4   3        0.70        7.25      2.62 o
   7   4   3     2690.81     2601.67     34.08 o
   8   4   3     1360.86     1400.40     19.02 o
   9   4   3       55.29       57.88      3.87 o
  10   4   3      150.77      152.27      7.28 o
 -11   5   3       14.55       15.90      4.48 o
 -10   5   3      193.93      198.63      4.93 o
  -9   5   3      339.19      348.58      6.31 o
  -8   5   3       39.74       47.03      2.57 o
  -7   5   3     1686.04     1642.65     19.23 o
  -6   5   3     2323.22     2289.61     26.26 o
  -5   5   3       63.36       64.46      2.37 o
  -4   5   3       58.09       62.83      2.22 o
  -3   5   3       27.56       31.76      1.54 o
  -2   5   3     1571.32     1800.51     21.63 o
  -1   5   3     2359.79     2412.67     30.91 o
   0   5   3      141.38      121.30      3.05 o
   1   5   3      322.05      307.94      4.32 o
   2   5   3      523.56      425.56      5.83 o
   3   5   3       10.41       14.37      1.85 o
   4   5   3       97.04      102.59      2.97 o
   5   5   3       67.21       67.94      2.82 o
   6   5   3        9.60        7.27      2.58 o
   7   5   3      223.02      223.25      6.78 o
   8   5   3       29.86       36.35      3.78 o
   9   5   3      210.11      193.56      5.25 o
 -11   6   3      541.87      624.78     13.85 o
 -10   6   3     1174.98     1196.39     17.31 o
  -9   6   3      113.68      137.16      3.88 o
  -8   6   3     1542.35     1508.98     17.95 o
  -7   6   3      540.72      530.14      7.87 o
  -6   6   3     1316.50     1334.86     15.82 o
  -5   6   3      748.55      771.95      8.84 o
  -4   6   3     3225.12     3208.75     35.94 o
  -3   6   3      181.23      194.27      3.31 o
  -2   6   3     8347.21     8239.30    151.98 o
  -1   6   3     2762.66     2648.20     40.34 o
   0   6   3     6807.00     6998.67     82.30 o
   1   6   3     6361.84     6272.71     69.02 o
   2   6   3     2292.76     2366.74     26.53 o
   3   6   3     4705.20     4810.63     57.03 o
   4   6   3       83.02       78.87      4.07 o
   5   6   3     1831.97     1786.09     22.16 o
   6   6   3        0.98        5.22      2.75 o
   7   6   3     1180.10     1202.21     16.82 o
   8   6   3       14.60       13.55      3.73 o
   9   6   3     1095.92     1213.27     19.93 o
 -11   7   3      310.71      333.25      8.14 o
 -10   7   3       26.62       42.57      4.42 o
  -9   7   3      189.07      182.21      4.97 o
  -8   7   3        1.42        4.44      3.25 o
  -7   7   3      143.52      140.41      4.77 o
  -6   7   3       48.75       50.37      2.67 o
  -5   7   3       49.23       49.45      2.42 o
  -4   7   3       18.88       20.63      1.44 o
  -3   7   3      187.69      199.17      3.41 o
  -2   7   3       21.00       25.91      1.89 o
  -1   7   3      962.47     1008.39     13.66 o
   0   7   3      168.93      187.74      4.21 o
   1   7   3      693.74      737.74      9.51 o
   2   7   3      441.04      431.90      7.08 o
   3   7   3        9.22        7.39      2.01 o
   4   7   3      112.23      109.37      3.72 o
   5   7   3      171.60      160.58      3.94 o
   6   7   3      125.23      122.51      4.12 o
   7   7   3       45.16       53.77      3.83 o
   8   7   3      193.28      212.75      5.81 o
   9   7   3       16.48       27.45      5.88 o
 -10   8   3      881.38      904.37     14.99 o
  -9   8   3      162.00      155.97      5.40 o
  -8   8   3     1858.21     1868.64     25.14 o
  -7   8   3      454.04      438.23      7.83 o
  -6   8   3     2302.99     2226.55     29.14 o
  -5   8   3      988.52      948.41     12.51 o
  -4   8   3     3204.60     3257.58     39.31 o
  -3   8   3      295.46      288.40      7.64 o
  -2   8   3     3519.71     3620.66     46.67 o
  -1   8   3     1972.76     2006.83     26.27 o
   0   8   3     1618.91     1590.25     19.29 o
   1   8   3     3753.50     3704.73     44.07 o
   2   8   3     1095.72     1062.89     18.20 o
   3   8   3     1475.34     1391.37     17.38 o
   4   8   3      344.40      314.52      5.65 o
   5   8   3      535.10      527.36      8.63 o
   6   8   3        7.89       12.55      3.22 o
   7   8   3      565.45      560.73     10.57 o
   8   8   3       11.86       11.55      5.02 o
 -10   9   3      628.61      694.54     13.83 o
  -9   9   3     1565.20     1544.47     29.63 o
  -8   9   3       17.25       31.00      4.23 o
  -7   9   3     3321.02     3344.60     47.06 o
  -6   9   3      761.27      726.75     22.07 o
  -5   9   3      632.78      629.94     13.05 o
  -4   9   3      362.91      396.86      7.58 o
  -3   9   3      736.81      649.54      9.03 o
  -2   9   3      412.21      407.68      6.87 o
  -1   9   3     2445.13     2455.09     34.89 o
   0   9   3     1370.15     1405.35     20.78 o
   1   9   3       81.13       74.48      2.71 o
   2   9   3      674.41      671.97      9.81 o
   3   9   3        3.23        4.91      3.13 o
   4   9   3      498.93      472.72      9.52 o
   5   9   3      226.74      221.93      7.35 o
   6   9   3      655.21      593.56      9.83 o
   7   9   3       85.37       67.16      5.24 o
   8   9   3      372.55      391.90     10.26 o
  -9  10   3       65.72       58.57      5.53 o
  -8  10   3        5.03       -2.96      4.23 o
  -7  10   3      137.27      135.53      5.27 o
  -6  10   3      872.71      911.25     14.64 o
  -5  10   3      620.60      632.36     10.85 o
  -4  10   3     2921.01     2926.46     41.18 o
  -3  10   3       57.02       56.25      3.40 o
  -2  10   3     2096.32     2144.20     30.47 o
  -1  10   3      333.03      330.91      9.42 o
   0  10   3       11.42        7.87      3.34 o
   1  10   3       98.13       94.20      4.39 o
   2  10   3        2.94        9.81      3.56 o
   3  10   3      157.79      167.53      9.04 o
   4  10   3      389.28      398.37      9.03 o
   5  10   3     1349.05     1390.98     23.30 o
   6  10   3      108.19      103.22      6.26 o
   7  10   3      284.52      287.83      9.46 o
  -8  11   3      345.76      358.67      9.35 o
  -7  11   3      806.50      824.23     13.99 o
  -6  11   3      933.05      967.68     15.50 o
  -5  11   3     3832.40     3819.43     58.97 o
  -4  11   3        8.00       10.24      4.16 o
  -3  11   3     3490.87     3455.61     60.82 o
  -2  11   3     1421.51     1440.85     23.58 o
  -1  11   3      295.26      283.75      7.37 o
   0  11   3     1567.17     1565.49     25.36 o
   1  11   3      173.66      170.78      6.64 o
   2  11   3      798.73      775.63     14.09 o
   3  11   3     1308.83     1286.56     21.90 o
   4  11   3     1730.74     1706.64     27.78 o
   5  11   3      164.81      149.85      6.86 o
   6  11   3     1575.97     1698.46     41.82 o
  -7  12   3      125.79      129.33      6.92 o
  -6  12   3        2.19       -1.15      4.63 o
  -5  12   3       55.13       65.18      5.10 o
  -4  12   3        7.69        9.25      5.43 o
  -3  12   3       48.21       47.97      7.18 o
  -2  12   3       43.51       42.27      4.51 o
  -1  12   3      148.76      169.56      5.94 o
   0  12   3        0.27       -6.01      4.07 o
   1  12   3       24.93       26.80      5.35 o
   2  12   3       34.19       31.99      4.71 o
   3  12   3        3.22        5.64      4.55 o
   4  12   3      142.89      132.76      6.64 o
   5  12   3      437.33      430.12     11.46 o
  -6  13   3      136.15       94.37      6.72 o
  -5  13   3     1132.99     1163.05     26.75 o
  -4  13   3       45.22       48.56      7.62 o
  -3  13   3     1316.38     1322.58     25.57 o
  -2  13   3      103.89       91.25      6.46 o
  -1  13   3     1420.72     1419.62     23.83 o
   0  13   3     1026.29      975.53     17.39 o
   1  13   3      552.43      555.94     13.04 o
   2  13   3     1436.54     1430.45     26.69 o
   3  13   3       51.84       59.13      6.08 o
   4  13   3      558.95      520.84     12.89 o
  -4  14   3      185.35      172.79      9.09 o
  -3  14   3       72.07       86.08     12.24 o
  -2  14   3      752.17      797.60     20.09 o
  -1  14   3      186.44      184.34      9.36 o
   0  14   3      680.50      703.69     15.60 o
   1  14   3      349.46      344.87     10.53 o
   2  14   3       42.50       33.79      5.98 o
 -12   0   4       26.47       21.60      7.54 o
 -11   0   4      653.21      728.30     14.64 o
 -10   0   4     1683.42     1699.03     29.41 o
  -9   0   4      108.31      111.72      4.52 o
  -8   0   4     4275.15     3979.70     67.61 o
  -7   0   4     1555.57     1502.72     26.10 o
  -6   0   4     1390.69     1151.09     20.09 o
  -5   0   4     1450.62     1394.81     28.66 o
  -4   0   4     3320.40     3362.81     67.16 o
  -3   0   4     7773.63     8289.13    163.94 o
  -2   0   4     9675.69    10646.14    348.76 o
  -1   0   4    37724.09    40761.34   1332.71 o
   0   0   4     4007.67     4074.04     82.69 o
   1   0   4     9795.18     9605.71    186.33 o
   2   0   4      394.47      425.48      6.95 o
   3   0   4     6088.43     5656.45     93.64 o
   4   0   4      936.74      879.69     15.72 o
   5   0   4     2337.52     2213.49     38.34 o
   6   0   4      189.09      240.36      6.84 o
   7   0   4      782.87      754.80     14.85 o
   8   0   4       76.18       70.30      7.65 o
   9   0   4     1189.00     1248.21     59.31 o
  10   0   4      655.65      742.68     30.81 o
 -12   1   4       48.09       45.47      4.13 o
 -11   1   4       38.70       35.84      5.53 o
 -10   1   4      392.24      412.13      7.28 o
  -9   1   4      513.35      559.18      7.65 o
  -8   1   4       16.27       14.92      2.02 o
  -7   1   4      917.12      841.92     11.25 o
  -6   1   4     1080.90     1093.07     14.41 o
  -5   1   4        4.43        8.86      1.77 o
  -4   1   4      284.53      315.93      5.20 o
  -3   1   4    10377.40    10740.96    150.30 o
  -2   1   4      314.92      323.54      5.94 o
  -1   1   4    32837.48    34126.75    577.78 o
   0   1   4      541.22      579.89      9.31 o
   1   1   4      340.30      347.90      4.58 o
   2   1   4     1087.70      994.47     14.21 o
   3   1   4     1891.47     1937.71     23.14 o
   4   1   4        6.21        8.44      1.63 o
   5   1   4      598.71      575.97      8.03 o
   6   1   4       31.53       38.30      2.92 o
   7   1   4        0.30       -1.62      2.69 o
   8   1   4      277.89      288.25      6.31 o
   9   1   4      101.83      113.75      6.01 o
  10   1   4      708.43      729.30     14.18 o
 -12   2   4      902.20     1029.38     25.72 o
 -11   2   4       14.45       10.92      4.31 o
 -10   2   4      577.57      601.03      9.61 o
  -9   2   4       16.55       12.18      2.25 o
  -8   2   4      667.09      669.06      8.66 o
  -7   2   4       23.25       21.09      1.45 o
  -6   2   4     1355.61     1147.46     13.31 o
  -5   2   4     1509.64     1679.10     20.42 o
  -4   2   4     4797.54     4582.82     58.51 o
  -3   2   4    22259.02    22925.06    292.72 o
  -2   2   4    15228.65    16002.17    203.67 o
  -1   2   4    27405.98    28520.81    395.24 o
   0   2   4     2412.22     2521.51     32.43 o
   1   2   4     3599.99     3466.69     59.21 o
   2   2   4      275.29      266.27      3.74 o
   3   2   4     2067.14     1848.87     23.90 o
   4   2   4      458.26      446.42      6.25 o
   5   2   4     5303.75     5024.19     59.12 o
   6   2   4      196.21      218.87      4.77 o
   7   2   4     2031.81     2027.32     24.93 o
   8   2   4      691.20      726.61     11.10 o
   9   2   4       80.09       93.34      5.09 o
 -12   3   4      108.06      143.33      5.99 o
 -11   3   4      328.15      330.24      7.95 o
 -10   3   4        0.39        0.58      2.70 o
  -9   3   4     1337.66     1302.84     16.52 o
  -8   3   4      541.31      524.53      7.15 o
  -7   3   4     2233.18     2063.92     22.13 o
  -6   3   4     2750.52     2782.77     33.50 o
  -5   3   4     1011.70      868.72     10.91 o
  -4   3   4     2344.10     2353.90     28.16 o
  -3   3   4      278.39      236.82      3.23 o
  -2   3   4      631.50      722.30      9.63 o
  -1   3   4       39.86       41.24      2.19 o
   0   3   4      148.28      127.81      3.79 o
   1   3   4       43.09       49.05      1.73 o
   2   3   4     1095.66      916.75     11.42 o
   3   3   4       60.74       63.94      2.61 o
   4   3   4     5294.70     5011.89     63.54 o
   5   3   4      428.54      429.58      7.08 o
   6   3   4     2707.41     2682.17     32.32 o
   7   3   4      672.72      682.72     10.32 o
   8   3   4      216.21      201.47      5.29 o
   9   3   4      141.87      166.62     10.06 o
 -12   4   4        3.74       10.11      4.64 o
 -11   4   4        1.31       -3.20      4.07 o
 -10   4   4      395.22      361.84      8.70 o
  -9   4   4      102.22      100.27      3.85 o
  -8   4   4     1099.40     1080.18     14.19 o
  -7   4   4       72.89       75.89      2.68 o
  -6   4   4     2045.83     2064.01     25.25 o
  -5   4   4        2.31        3.99      1.39 o
  -4   4   4     1108.83     1040.90     12.19 o
  -3   4   4     1180.54     1187.26     14.50 o
  -2   4   4        7.81       11.39      1.69 o
  -1   4   4      158.67      154.82      2.81 o
   0   4   4      125.10      155.81      3.14 o
   1   4   4      752.97      742.45     10.89 o
   2   4   4       89.27      113.33      3.18 o
   3   4   4     2032.04     2023.00     24.64 o
   4   4   4      210.87      187.16      5.29 o
   5   4   4     2418.29     2343.77     30.56 o
   6   4   4       77.39       63.91      3.32 o
   7   4   4      858.60      831.75     12.08 o
   8   4   4      220.82      266.59      9.14 o
   9   4   4       12.40       13.88      3.77 o
 -12   5   4       30.10       30.75      4.98 o
 -11   5   4      764.55      822.91     14.71 o
 -10   5   4       74.02       65.41      4.42 o
  -9   5   4     1040.32     1018.55     14.69 o
  -8   5   4      313.52      340.19      6.54 o
  -7   5   4     3088.09     2901.33     35.22 o
  -6   5   4      249.92      271.51      4.57 o
  -5   5   4     8155.15     7731.84     86.93 o
  -4   5   4     1536.11     1482.94     16.94 o
  -3   5   4     5451.65     5583.09     66.21 o
  -2   5   4    11869.79    12524.57    158.59 o
  -1   5   4     1724.08     1745.11     22.61 o
   0   5   4     9826.90     9853.04    198.59 o
   1   5   4     2110.41     2221.98     31.25 o
   2   5   4     3599.08     3472.99     48.32 o
   3   5   4      612.27      642.87      9.18 o
   4   5   4     3743.98     3628.26     55.98 o
   5   5   4       56.14       58.93      3.70 o
   6   5   4     2408.13     2441.93     34.34 o
   7   5   4      210.01      244.94      6.25 o
   8   5   4      676.52      689.84     10.18 o
   9   5   4      343.85      373.15      8.65 o
 -11   6   4      191.46      184.26      6.55 o
 -10   6   4     1178.54     1177.88     16.98 o
  -9   6   4       25.40       22.24      3.26 o
  -8   6   4      451.19      461.58      7.58 o
  -7   6   4       62.70       63.93      2.96 o
  -6   6   4        2.91       -1.02      2.11 o
  -5   6   4      608.00      623.40      8.47 o
  -4   6   4        6.73        5.54      1.47 o
  -3   6   4     1516.55     1664.21     20.27 o
  -2   6   4       23.12       15.72      1.64 o
  -1   6   4      728.73      866.57     11.75 o
   0   6   4     1777.25     1765.76     23.05 o
   1   6   4        7.87        4.47      1.90 o
   2   6   4        0.13        3.25      2.18 o
   3   6   4       13.24       10.01      1.94 o
   4   6   4     1623.07     1572.58     20.96 o
   5   6   4      508.21      488.26      7.98 o
   6   6   4       25.72       20.93      3.98 o
   7   6   4      278.99      278.92      6.70 o
   8   6   4      303.36      298.41      8.62 o
   9   6   4       26.38       23.15      5.04 o
 -11   7   4      494.96      499.97      9.81 o
 -10   7   4       52.29       61.27      4.43 o
  -9   7   4     4146.66     4061.38     49.42 o
  -8   7   4       82.64       81.17      3.71 o
  -7   7   4     5477.43     5316.06     67.71 o
  -6   7   4     1270.25     1221.05     16.50 o
  -5   7   4      861.09      842.97     11.12 o
  -4   7   4     1272.60     1317.09     15.31 o
  -3   7   4      667.87      566.94      8.43 o
  -2   7   4       57.08       46.82      2.70 o
  -1   7   4     5107.26     4897.48     81.62 o
   0   7   4     2199.64     2127.25     27.63 o
   1   7   4      462.01      449.77      7.01 o
   2   7   4     6555.75     6341.85     80.85 o
   3   7   4     1400.25     1303.83     17.68 o
   4   7   4     1014.31     1024.93     14.00 o
   5   7   4      241.91      224.69      5.13 o
   6   7   4       73.96       85.00      3.57 o
   7   7   4        3.18        4.09      4.16 o
   8   7   4      287.35      294.51      8.53 o
 -10   8   4      596.23      599.75     11.24 o
  -9   8   4        3.46        9.95      3.71 o
  -8   8   4     1110.70     1110.73     15.92 o
  -7   8   4     1095.18     1042.70     14.71 o
  -6   8   4      253.01      249.05      5.48 o
  -5   8   4      842.51      844.44     11.98 o
  -4   8   4      133.52      126.18      3.46 o
  -3   8   4      137.50      155.97      3.98 o
  -2   8   4      888.96      843.00     11.82 o
  -1   8   4     1347.84     1300.15     17.45 o
   0   8   4     2764.28     2722.44     38.37 o
   1   8   4     5188.74     5204.40     66.68 o
   2   8   4      323.05      348.48      6.36 o
   3   8   4     2280.44     2304.65     32.60 o
   4   8   4      474.42      466.80      8.63 o
   5   8   4       28.66       23.01      3.73 o
   6   8   4        1.08       -0.01      3.96 o
   7   8   4       18.43       13.19      4.62 o
   8   8   4      193.68      182.55      7.62 o
 -10   9   4        6.47        9.02      5.11 o
  -9   9   4      134.89      134.78      5.98 o
  -8   9   4      526.18      515.54      9.89 o
  -7   9   4      408.41      426.71      8.71 o
  -6   9   4      598.29      575.81      9.98 o
  -5   9   4     3162.36     3166.58     44.30 o
  -4   9   4     1035.85      950.63     14.49 o
  -3   9   4     2665.00     2801.29     39.18 o
  -2   9   4     3436.44     3362.65     46.62 o
  -1   9   4     1003.40      970.73     16.20 o
   0   9   4      980.48      998.91     16.59 o
   1   9   4      687.50      629.06     11.58 o
   2   9   4      443.80      482.29      9.65 o
   3   9   4       21.71       18.88      3.18 o
   4   9   4      672.81      685.31     11.58 o
   5   9   4       29.82       35.88      4.00 o
   6   9   4      713.07      766.86     13.22 o
   7   9   4       63.27       64.75      5.96 o
  -9  10   4      113.45      110.19      6.27 o
  -8  10   4      709.56      710.81     12.56 o
  -7  10   4      179.42      175.83      5.50 o
  -6  10   4     1941.91     1904.29     27.55 o
  -5  10   4      654.86      674.38     11.37 o
  -4  10   4     1427.18     1509.53     24.74 o
  -3  10   4     1343.88     1408.62     27.07 o
  -2  10   4      191.22      196.16      5.36 o
  -1  10   4      966.03      957.35     16.31 o
   0  10   4      386.06      387.95      8.56 o
   1  10   4     1728.51     1695.07     27.15 o
   2  10   4      253.11      235.27      6.85 o
   3  10   4     2468.25     2412.52     39.37 o
   4  10   4        2.43       -0.51      4.39 o
   5  10   4     1914.99     1946.95     33.67 o
   6  10   4       30.05       24.99      5.21 o
  -8  11   4        3.91       -5.14      4.84 o
  -7  11   4      301.36      312.56      7.84 o
  -6  11   4        0.55       -0.03      4.65 o
  -5  11   4       14.89       22.51      3.89 o
  -4  11   4        0.37       -1.04      3.92 o
  -3  11   4      131.19      128.89      5.16 o
  -2  11   4       43.53       37.88      4.11 o
  -1  11   4      102.07      103.04      4.78 o
   0  11   4       16.19       15.07      3.85 o
   1  11   4       12.59        2.32      4.46 o
   2  11   4       48.13       46.90      4.59 o
   3  11   4        2.60        0.86      4.34 o
   4  11   4      226.63      246.24      8.92 o
   5  11   4        0.97       -2.54      5.09 o
   6  11   4       78.13       83.82      7.43 o
  -7  12   4       45.03       40.85      5.86 o
  -6  12   4     1854.98     1938.07     35.94 o
  -5  12   4      559.57      533.52     15.42 o
  -4  12   4     2297.07     2433.49     43.82 o
  -3  12   4     1823.20     1825.90     33.83 o
  -2  12   4     1829.36     1857.63     31.36 o
  -1  12   4     1148.21     1154.41     19.70 o
   0  12   4      619.54      599.17     11.93 o
   1  12   4     1054.49     1051.86     18.51 o
   2  12   4       19.86       18.07      4.78 o
   3  12   4     1093.78     1143.00     20.68 o
   4  12   4       11.52        7.36      5.52 o
   5  12   4     1277.37     1394.31     26.32 o
  -6  13   4      217.09      198.60     11.22 o
  -5  13   4      876.73      901.97     20.56 o
  -4  13   4      168.80      161.44      7.54 o
  -3  13   4      142.84      153.18      7.17 o
  -2  13   4      997.20     1034.53     18.39 o
  -1  13   4      578.93      551.91     11.78 o
   0  13   4       59.49       67.96      5.33 o
   1  13   4        9.53        4.44      4.72 o
   2  13   4       31.73       32.41      5.77 o
   3  13   4      281.78      269.39      9.20 o
  -4  14   4       51.04       43.10      8.38 o
  -3  14   4       10.11        6.73      6.73 o
  -2  14   4      159.61      146.03      8.37 o
  -1  14   4      242.47      243.64      8.67 o
   0  14   4      326.28      306.45     13.28 o
   1  14   4     1138.22     1101.18     33.85 o
   2  14   4       13.50        9.59      5.88 o
 -13   1   5      112.41      124.56      6.28 o
 -12   1   5      102.71      103.86      7.19 o
 -11   1   5     1573.83     1564.77     23.01 o
 -10   1   5       39.69       44.49      3.37 o
  -9   1   5     4876.47     4745.93     61.52 o
  -8   1   5      593.43      599.74      9.01 o
  -7   1   5     9547.56     9436.44    120.64 o
  -6   1   5     6576.95     6738.84     94.77 o
  -5   1   5     6568.78     6565.28    131.35 o
  -4   1   5     6649.41     6994.05    133.02 o
  -3   1   5      411.91      396.41      6.64 o
  -2   1   5       58.51       53.33      1.93 o
  -1   1   5      369.87      365.23      7.99 o
   0   1   5    11926.24    12132.04    185.45 o
   1   1   5        2.26       10.45      1.39 o
   2   1   5    13693.38    13900.97    161.83 o
   3   1   5      597.11      620.45      7.43 o
   4   1   5     1927.53     1882.49     22.77 o
   5   1   5      193.99      199.58      4.19 o
   6   1   5      749.97      703.75      9.75 o
   7   1   5      253.34      278.91      5.97 o
   8   1   5      989.93     1006.94     15.26 o
   9   1   5      296.45      379.79      7.98 o
 -12   2   5       19.22       21.56      5.45 o
 -11   2   5      310.57      343.04      7.81 o
 -10   2   5     1224.08     1248.24     18.64 o
  -9   2   5      278.70      280.71      5.85 o
  -8   2   5     2706.38     2687.05     32.67 o
  -7   2   5     2155.13     2040.52     24.84 o
  -6   2   5     1369.20     1327.25     17.68 o
  -5   2   5     1112.91     1152.58     16.84 o
  -4   2   5       19.84       15.56      1.29 o
  -3   2   5     1701.93     1928.87     27.33 o
  -2   2   5      135.64      193.65      4.82 o
  -1   2   5     5751.59     6266.91     86.86 o
   0   2   5      763.20      741.43     11.88 o
   1   2   5     8252.92     8378.91     92.61 o
   2   2   5      392.57      415.53      6.02 o
   3   2   5     2984.40     2915.91     32.34 o
   4   2   5     1000.73     1004.16     12.66 o
   5   2   5      129.91      123.35      3.23 o
   6   2   5       10.95        6.03      2.48 o
   7   2   5       45.48       50.54      3.33 o
   8   2   5       39.24       35.37      3.67 o
   9   2   5      374.92      428.76      8.62 o
 -12   3   5      148.44      154.81      5.54 o
 -11   3   5      370.15      406.76      8.54 o
 -10   3   5      329.23      339.97      7.47 o
  -9   3   5       22.73       27.44      2.90 o
  -8   3   5      371.52      341.07      5.78 o
  -7   3   5      513.19      504.77      7.19 o
  -6   3   5        9.71       17.09      1.93 o
  -5   3   5     6064.01     5815.30     69.00 o
  -4   3   5      289.76      199.98      6.30 o
  -3   3   5     7802.72     8588.35    118.11 o
  -2   3   5     9346.89     9661.75    123.26 o
  -1   3   5      446.09      508.99      6.93 o
   0   3   5     3774.94     3839.36     51.81 o
   1   3   5      292.02      361.97      6.03 o
   2   3   5      886.35      908.61     12.43 o
   3   3   5      432.18      436.11      7.36 o
   4   3   5     2775.02     2645.26     31.64 o
   5   3   5      116.97      108.59      2.99 o
   6   3   5     1075.17     1082.06     14.75 o
   7   3   5      784.69      789.29     11.56 o
   8   3   5       20.20       25.03      3.76 o
   9   3   5      424.70      448.95     10.28 o
 -12   4   5     1198.06     1337.86     24.17 o
 -11   4   5     1411.88     1311.74     19.98 o
 -10   4   5       27.41       32.43      5.36 o
  -9   4   5     1019.09      931.76     13.41 o
  -8   4   5      296.85      297.31      5.85 o
  -7   4   5      110.13      129.10      3.30 o
  -6   4   5     3114.68     3109.77     37.36 o
  -5   4   5     4672.12     4979.68     59.31 o
  -4   4   5    12997.89    13352.12    216.40 o
  -3   4   5     9818.05    10154.60    224.65 o
  -2   4   5     6467.59     7293.06     99.11 o
  -1   4   5     4618.70     4668.67     76.31 o
   0   4   5      373.28      506.50      8.24 o
   1   4   5     5851.04     6297.25    103.98 o
   2   4   5       16.13       22.44      2.29 o
   3   4   5     2351.58     2291.29     32.43 o
   4   4   5       82.36       93.21      2.72 o
   5   4   5     2731.75     2563.47     31.37 o
   6   4   5      661.54      653.38      9.78 o
   7   4   5     2337.38     2277.54     29.57 o
   8   4   5     1185.67     1198.09     22.14 o
   9   4   5       44.46       50.40      5.30 o
 -12   5   5      499.48      504.61     10.26 o
 -11   5   5       31.80       36.86      4.31 o
 -10   5   5     1659.35     1657.07     26.47 o
  -9   5   5      929.88      952.94     14.79 o
  -8   5   5        7.81        3.02      2.62 o
  -7   5   5      360.27      350.09      6.03 o
  -6   5   5     2829.28     2841.38     32.59 o
  -5   5   5      414.77      418.51      5.75 o
  -4   5   5      190.29      230.10      3.79 o
  -3   5   5      131.38      131.56      2.82 o
  -2   5   5      333.06      386.10      6.80 o
  -1   5   5      780.79      771.75     11.29 o
   0   5   5     1079.94     1103.61     15.96 o
   1   5   5        0.50        1.17      1.73 o
   2   5   5     1346.69     1300.19     18.88 o
   3   5   5     1260.68     1245.87     18.31 o
   4   5   5      141.72      126.60      4.08 o
   5   5   5      754.78      702.13     12.64 o
   6   5   5      380.21      336.84      7.40 o
   7   5   5        2.50        0.48      3.74 o
   8   5   5      201.33      243.99     13.00 o
 -12   6   5      328.27      373.08      9.04 o
 -11   6   5      528.23      570.30     10.13 o
 -10   6   5     1732.42     1732.89     23.67 o
  -9   6   5        2.43        8.10      3.02 o
  -8   6   5     3278.86     3189.70     38.88 o
  -7   6   5     2939.52     2879.90     35.06 o
  -6   6   5     2558.54     2605.94     31.61 o
  -5   6   5     5112.20     5297.80     63.11 o
  -4   6   5     2107.06     2051.29     24.88 o
  -3   6   5     5026.95     5295.29     67.49 o
  -2   6   5     1022.37      887.59     12.03 o
  -1   6   5     6774.79     6802.16    113.57 o
   0   6   5       95.78       78.09      3.65 o
   1   6   5     6324.05     6178.47     85.56 o
   2   6   5       12.38       13.46      2.34 o
   3   6   5     4946.48     4615.88     64.31 o
   4   6   5      510.84      496.48     11.27 o
   5   6   5     1942.64     1825.95     29.01 o
   6   6   5      599.25      615.90     12.13 o
   7   6   5      580.59      601.16     12.05 o
   8   6   5      148.58      162.18      5.77 o
 -11   7   5       98.31      104.07      4.95 o
 -10   7   5       69.45       56.27      4.12 o
  -9   7   5      319.04      315.23      7.85 o
  -8   7   5      188.25      172.86      4.59 o
  -7   7   5      647.34      631.59      9.65 o
  -6   7   5      307.97      332.91      6.07 o
  -5   7   5      668.14      649.94      8.88 o
  -4   7   5      918.67     1010.08     12.83 o
  -3   7   5      126.88      147.30      3.50 o
  -2   7   5      731.66      846.02     11.75 o
  -1   7   5      149.31      171.45      3.93 o
   0   7   5       46.38       48.39      2.24 o
   1   7   5       26.53       28.18      2.20 o
   2   7   5      123.15       89.04      3.30 o
   3   7   5       30.93       24.71      3.27 o
   4   7   5      539.69      478.97      9.80 o
   5   7   5       55.67       48.59      3.99 o
   6   7   5      465.84      439.63      9.12 o
   7   7   5       27.01       31.27      5.06 o
   8   7   5       14.88        9.44      4.44 o
 -11   8   5      169.42      185.11      7.24 o
 -10   8   5     1092.53     1102.96     18.99 o
  -9   8   5        2.48        4.05      3.74 o
  -8   8   5     2390.62     2392.21     31.52 o
  -7   8   5      526.96      547.15      8.79 o
  -6   8   5     1217.40     1184.15     17.74 o
  -5   8   5      217.38      238.62      7.36 o
  -4   8   5      459.29      412.50     14.89 o
  -3   8   5     1040.04     1070.41     15.93 o
  -2   8   5       12.72       16.95      2.72 o
  -1   8   5     4013.30     4008.96     55.97 o
   0   8   5      243.74      243.76      7.08 o
   1   8   5     2826.96     2881.85     40.12 o
   2   8   5       19.37       19.43      3.26 o
   3   8   5     2553.35     2535.34     35.75 o
   4   8   5        3.42       13.55      3.49 o
   5   8   5      819.88      822.25     13.54 o
   6   8   5       80.12       95.04      5.08 o
   7   8   5       33.77       36.58      5.10 o
 -10   9   5        8.52       14.90      5.02 o
  -9   9   5     1175.23     1199.17     20.18 o
  -8   9   5      176.16      161.55      5.39 o
  -7   9   5      842.17      821.31     13.35 o
  -6   9   5     1618.85     1608.41     23.53 o
  -5   9   5      338.69      327.14      7.84 o
  -4   9   5     1098.74     1122.13     19.36 o
  -3   9   5     1143.74     1060.07     15.91 o
  -2   9   5      453.14      441.36      7.90 o
  -1   9   5     1186.45     1196.87     19.43 o
   0   9   5     1442.25     1429.36     22.94 o
   1   9   5        0.34        0.59      3.18 o
   2   9   5     1421.72     1398.99     22.66 o
   3   9   5      676.41      659.10     11.14 o
   4   9   5      158.06      150.62      5.11 o
   5   9   5      466.16      477.65      9.51 o
   6   9   5       87.81       81.72      8.84 o
   7   9   5        8.77        7.91      5.56 o
  -9  10   5       19.08       17.37      4.85 o
  -8  10   5        5.74        5.43      4.36 o
  -7  10   5      359.42      374.89      8.22 o
  -6  10   5      964.74      958.11     19.58 o
  -5  10   5       55.33       49.60      4.19 o
  -4  10   5     1845.02     1938.64     27.87 o
  -3  10   5      918.77      986.40     15.18 o
  -2  10   5       31.39       22.18      3.15 o
  -1  10   5      629.61      637.23     18.76 o
   0  10   5      258.05      273.50      7.32 o
   1  10   5      260.56      252.93      7.15 o
   2  10   5      233.36      239.29      7.09 o
   3  10   5      241.71      237.52      7.14 o
   4  10   5      430.90      423.94     12.94 o
   5  10   5      504.62      533.37     14.34 o
   6  10   5      476.14      486.22     12.41 o
  -9  11   5      425.59      437.16     10.62 o
  -8  11   5       88.02       71.88      6.02 o
  -7  11   5      694.33      751.75     15.96 o
  -6  11   5       17.32       19.08      4.53 o
  -5  11   5     2685.94     2756.87     51.26 o
  -4  11   5      689.64      720.44     13.66 o
  -3  11   5     2125.39     2122.99     30.47 o
  -2  11   5     5133.45     5134.14     78.21 o
  -1  11   5        5.46       -0.42      4.34 o
   0  11   5     1536.54     1516.51     24.72 o
   1  11   5        5.76        0.02      4.11 o
   2  11   5      364.81      373.36      8.98 o
   3  11   5      369.84      345.22      9.93 o
   4  11   5     1847.75     1904.14     33.39 o
   5  11   5      212.75      228.48     12.53 o
  -8  12   5       22.35       10.71      7.18 o
  -7  12   5        6.08        9.71      6.97 o
  -6  12   5       69.05       65.58      7.09 o
  -5  12   5       36.40       44.29      5.95 o
  -4  12   5       12.95       13.91      5.36 o
  -3  12   5      367.40      401.64      9.81 o
  -2  12   5       33.25       29.05      4.59 o
  -1  12   5      118.39      123.50      5.61 o
   0  12   5       69.00       68.00      4.93 o
   1  12   5       21.58       19.84      4.72 o
   2  12   5      100.00       90.87      5.65 o
   3  12   5       52.41       42.47      5.34 o
   4  12   5      257.64      259.96     10.26 o
  -6  13   5      245.32      278.64     11.46 o
  -5  13   5      332.70      341.47     12.34 o
  -4  13   5      215.80      216.77      8.44 o
  -3  13   5      325.66      340.48      9.34 o
  -2  13   5      574.85      535.46     11.78 o
  -1  13   5      421.51      441.02     12.19 o
   0  13   5     1661.27     1737.95     28.54 o
   1  13   5       31.68       23.18      5.16 o
   2  13   5     1436.95     1496.04     27.75 o
   3  13   5      147.63      152.82      9.09 o
  -4  14   5        3.48        9.04      8.36 o
  -3  14   5      164.34      153.32     12.61 o
  -2  14   5      110.26      117.70      7.87 o
  -1  14   5      415.46      411.61     13.20 o
   0  14   5       43.85       43.46      6.95 o
   1  14   5      594.21      593.40     26.18 o
 -13   0   6        6.43        0.67      7.18 o
 -12   0   6       48.09       53.07      6.97 o
 -11   0   6       11.69       15.51      7.59 o
 -10   0   6     3485.94     3558.65     87.98 o
  -9   0   6     1129.02     1087.46     37.10 o
  -8   0   6     7842.82     7416.90    147.86 o
  -7   0   6     5850.55     5635.56    112.36 o
  -6   0   6      530.14      419.09      9.99 o
  -5   0   6     2855.67     2737.00     66.54 o
  -4   0   6      136.47      133.20      3.98 o
  -3   0   6     9183.02    10443.56    342.08 o
  -2   0   6     2784.19     3017.90    100.18 o
  -1   0   6    13682.13    15121.37    375.69 o
   0   0   6       72.86       60.12      4.82 o
   1   0   6    13791.92    13660.68    264.79 o
   2   0   6     1756.83     1817.13     36.22 o
   3   0   6    10832.95    10634.03    198.08 o
   4   0   6     4091.91     4034.75     67.38 o
   5   0   6      841.36      853.10     22.60 o
   6   0   6      408.06      411.12     10.52 o
   7   0   6      306.81      305.55      9.11 o
   8   0   6      259.24      240.14      8.22 o
   9   0   6       38.02       28.88      8.90 o
 -13   1   6       20.79       26.66      5.15 o
 -12   1   6       14.88       10.27      5.12 o
 -11   1   6      154.56      147.69      6.11 o
 -10   1   6       43.36       38.68      5.09 o
  -9   1   6      225.28      216.01      7.86 o
  -8   1   6     1030.52     1091.20     20.35 o
  -7   1   6       27.80       43.59      2.54 o
  -6   1   6     3946.48     3984.06     57.80 o
  -5   1   6       51.30       42.74      1.96 o
  -4   1   6     1620.85     1773.92     25.21 o
  -3   1   6     2838.60     3164.82     53.91 o
  -2   1   6     1065.47     1127.33     19.55 o
  -1   1   6     4602.78     5178.84     80.36 o
   0   1   6     5752.50     6248.00    100.47 o
   1   1   6       56.66       66.54      2.99 o
   2   1   6     4005.74     4091.49     56.67 o
   3   1   6     3569.66     3415.61     40.23 o
   4   1   6        6.53        6.06      2.24 o
   5   1   6     1558.66     1521.52     18.78 o
   6   1   6      261.55      264.49      5.73 o
   7   1   6      175.52      181.14      4.99 o
   8   1   6        5.71        6.73      4.18 o
   9   1   6      231.43      228.03     17.03 o
 -13   2   6        8.62       18.47      6.05 o
 -12   2   6     1320.94     1397.17     23.85 o
 -11   2   6      830.67      796.06     14.92 o
 -10   2   6      716.72      713.03     13.20 o
  -9   2   6     1053.98     1008.94     15.65 o
  -8   2   6      527.30      530.54      8.34 o
  -7   2   6      583.92      588.30      9.68 o
  -6   2   6     4022.33     4071.62     57.57 o
  -5   2   6     4785.33     4790.81     73.55 o
  -4   2   6     4426.14     4657.16     65.43 o
  -3   2   6    16508.59    17340.56    224.81 o
  -2   2   6       16.39       15.98      1.56 o
  -1   2   6     5744.55     5848.23     81.18 o
   0   2   6       74.88       58.07      2.32 o
   1   2   6     1545.56     1404.85     19.88 o
   2   2   6       20.73       12.67      1.19 o
   3   2   6     3545.63     3390.11     43.39 o
   4   2   6      440.00      405.52      6.62 o
   5   2   6     4743.81     4494.54     65.91 o
   6   2   6     1056.45     1040.35     14.30 o
   7   2   6     1396.49     1396.31     20.08 o
   8   2   6      612.60      595.66     16.53 o
   9   2   6        0.73        3.42      5.12 o
 -13   3   6      249.84      268.27      9.11 o
 -12   3   6      107.78       99.92      6.21 o
 -11   3   6      691.51      715.13     13.85 o
 -10   3   6        7.28        8.33      2.98 o
  -9   3   6     2970.40     2921.93     37.88 o
  -8   3   6       14.90       17.57      2.20 o
  -7   3   6     3640.95     3544.45     42.55 o
  -6   3   6      300.73      284.31      4.86 o
  -5   3   6     2226.50     2255.86     28.75 o
  -4   3   6     3081.24     3282.12     42.26 o
  -3   3   6      788.47      841.31     12.18 o
  -2   3   6    10817.53    11892.04    151.46 o
  -1   3   6      543.98      616.72      9.15 o
   0   3   6     1532.97     1423.80     24.83 o
   1   3   6        4.51        7.84      1.08 o
   2   3   6      222.03      157.59      4.21 o
   3   3   6      455.04      487.42      6.97 o
   4   3   6      946.06      917.94     16.31 o
   5   3   6       24.46       22.17      3.05 o
   6   3   6      419.23      424.94      9.18 o
   7   3   6       88.11      110.79      5.08 o
   8   3   6       90.76       92.21      5.14 o
 -12   4   6      534.30      560.61     14.00 o
 -11   4   6      192.03      188.64      5.59 o
 -10   4   6      576.01      573.10     10.14 o
  -9   4   6        5.00        9.65      2.60 o
  -8   4   6      578.81      563.62      8.60 o
  -7   4   6      114.48      104.21      2.77 o
  -6   4   6     1171.10     1118.80     15.22 o
  -5   4   6     1071.95     1150.26     14.30 o
  -4   4   6      226.54      340.39      5.22 o
  -3   4   6     4003.80     4321.32     73.07 o
  -2   4   6     2072.74     2398.57     55.70 o
  -1   4   6     2069.35     2158.42     30.44 o
   0   4   6      107.42      124.72      2.88 o
   1   4   6      560.08      559.73      8.73 o
   2   4   6       26.86       34.34      2.88 o
   3   4   6       34.27       39.04      2.61 o
   4   4   6        9.69        8.44      2.64 o
   5   4   6       83.38       83.02      3.75 o
   6   4   6       84.26       97.31      4.55 o
   7   4   6       44.06       44.53      4.38 o
   8   4   6      310.72      347.16     10.90 o
 -12   5   6      412.19      398.65     10.47 o
 -11   5   6     1806.79     1879.30     27.98 o
 -10   5   6     2220.22     2162.23     30.77 o
  -9   5   6     3345.81     3311.14     45.96 o
  -8   5   6     2350.42     2292.22     29.90 o
  -7   5   6     3242.52     3106.06     39.89 o
  -6   5   6     1196.04     1185.26     15.23 o
  -5   5   6     2101.33     1924.89     24.80 o
  -4   5   6     3318.72     3199.27     40.57 o
  -3   5   6     1309.16     1335.26     15.98 o
  -2   5   6     8925.12     8566.26    142.84 o
  -1   5   6       15.13       15.97      2.32 o
   0   5   6     3478.29     3131.77     47.47 o
   1   5   6      767.77      731.12     11.08 o
   2   5   6     1971.18     1913.36     27.26 o
   3   5   6      160.56      178.99      6.14 o
   4   5   6     3329.26     3232.02     49.61 o
   5   5   6      277.79      294.95      6.71 o
   6   5   6      736.89      704.61     12.80 o
   7   5   6      663.92      704.68     17.04 o
   8   5   6        6.91       11.02      4.74 o
 -12   6   6      408.08      370.65      9.74 o
 -11   6   6      224.80      217.77      5.96 o
 -10   6   6       88.38       86.09      4.50 o
  -9   6   6      131.19      115.27      4.01 o
  -8   6   6       74.08       76.66      3.67 o
  -7   6   6        0.31        1.85      2.38 o
  -6   6   6       50.39       27.62      2.60 o
  -5   6   6       16.18       26.89      2.71 o
  -4   6   6      177.62      156.76      3.56 o
  -3   6   6       43.76       60.01      2.34 o
  -2   6   6     1139.29     1169.76     16.78 o
  -1   6   6      233.42      266.74      4.99 o
   0   6   6      417.68      401.45      6.84 o
   1   6   6      608.67      628.92      9.92 o
   2   6   6      458.34      444.24      7.78 o
   3   6   6      244.49      249.40      7.19 o
   4   6   6      522.00      467.14      9.41 o
   5   6   6       26.77       23.96      4.10 o
   6   6   6        8.88       10.16      4.02 o
   7   6   6      249.59      248.36      7.37 o
   8   6   6       41.46       39.62      4.73 o
 -11   7   6      744.96      787.63     14.47 o
 -10   7   6       44.56       53.84      3.99 o
  -9   7   6     2704.12     2684.14     35.19 o
  -8   7   6      395.14      385.33      7.12 o
  -7   7   6     2630.30     2540.88     32.98 o
  -6   7   6     3558.67     3558.12     49.71 o
  -5   7   6      255.68      262.80      4.99 o
  -4   7   6     2873.45     3089.16     42.87 o
  -3   7   6      196.70      167.39      4.59 o
  -2   7   6     1219.82     1225.52     17.72 o
  -1   7   6     3161.71     3135.74     47.78 o
   0   7   6     8200.50     8095.41    111.74 o
   1   7   6       31.06       34.75      3.00 o
   2   7   6     5938.08     5553.37     83.69 o
   3   7   6     3059.87     2947.40     45.46 o
   4   7   6      117.83      130.39      7.81 o
   5   7   6      957.70      950.10     16.75 o
   6   7   6       24.14       23.57      4.63 o
   7   7   6       32.17       23.54      4.40 o
 -11   8   6       23.62       23.92      5.03 o
 -10   8   6      465.71      464.74     10.32 o
  -9   8   6      302.78      293.77      9.56 o
  -8   8   6     1617.97     1616.54     23.77 o
  -7   8   6     2309.70     2291.19     32.63 o
  -6   8   6       43.65       53.45      3.89 o
  -5   8   6      755.05      835.36     13.00 o
  -4   8   6        1.48        1.60      2.53 o
  -3   8   6      144.54      159.83      4.30 o
  -2   8   6      711.09      684.40     10.75 o
  -1   8   6     2688.18     2466.14     37.95 o
   0   8   6      138.76      139.86      6.80 o
   1   8   6     6454.73     6068.19     86.12 o
   2   8   6      668.30      646.86     10.75 o
   3   8   6     2797.43     2688.36     37.92 o
   4   8   6      770.60      771.22     12.69 o
   5   8   6       51.70       42.16      4.61 o
   6   8   6       16.10       27.12      4.86 o
   7   8   6       15.94        9.91      4.55 o
 -10   9   6      416.56      435.31     11.90 o
  -9   9   6       41.59       41.36      4.80 o
  -8   9   6      457.13      447.37     11.94 o
  -7   9   6      129.51      143.81      5.59 o
  -6   9   6      610.34      564.76     11.22 o
  -5   9   6      640.78      668.29     18.42 o
  -4   9   6     1864.77     1754.41     29.48 o
  -3   9   6      806.15      838.66     13.01 o
  -2   9   6     1983.44     2044.12     29.08 o
  -1   9   6      158.81      163.06      4.91 o
   0   9   6      486.90      479.70      9.37 o
   1   9   6      337.80      318.68      8.35 o
   2   9   6      106.69      110.89      4.93 o
   3   9   6      763.77      743.63     13.81 o
   4   9   6      882.74      939.33     15.12 o
   5   9   6      645.89      656.58     14.09 o
   6   9   6     1108.38     1177.66     21.97 o
 -10  10   6      277.04      314.21     20.03 o
  -9  10   6       41.02       34.63      5.95 o
  -8  10   6      551.62      544.62     12.86 o
  -7  10   6       85.93      105.22      6.04 o
  -6  10   6      898.17      909.57     16.27 o
  -5  10   6     1644.56     1731.29     28.14 o
  -4  10   6      110.75      121.46      4.38 o
  -3  10   6     3436.99     3514.46     51.69 o
  -2  10   6       48.38       49.99      3.59 o
  -1  10   6     3080.31     3024.53     48.01 o
   0  10   6      238.88      229.05      6.64 o
   1  10   6     1675.81     1708.01     37.31 o
   2  10   6      189.83      180.06      6.04 o
   3  10   6      512.55      522.69     11.02 o
   4  10   6       14.23       19.90      5.28 o
   5  10   6      533.51      534.78     15.69 o
  -9  11   6      402.80      409.21     11.86 o
  -8  11   6        5.77        7.65      5.66 o
  -7  11   6      138.99      156.17      7.06 o
  -6  11   6       12.79        2.80      4.98 o
  -5  11   6       75.07       74.69      6.56 o
  -4  11   6       15.01       13.16      3.56 o
  -3  11   6       21.64       25.72      3.63 o
  -2  11   6      187.48      184.68      9.43 o
  -1  11   6       15.16       14.50      4.00 o
   0  11   6        1.45        0.10      4.09 o
   1  11   6       73.39       75.43      5.32 o
   2  11   6       32.02       18.99      4.54 o
   3  11   6        7.04       16.32      5.22 o
   4  11   6        7.53       10.15      5.66 o
   5  11   6       12.80       12.03      6.11 o
  -8  12   6       32.60       36.37     13.29 o
  -7  12   6      554.70      547.48     21.55 o
  -6  12   6      510.91      503.16     14.95 o
  -5  12   6     2631.56     2626.67     54.08 o
  -4  12   6      409.65      405.35      9.94 o
  -3  12   6     2780.32     2782.64     43.66 o
  -2  12   6       19.72       18.28      4.54 o
  -1  12   6     1627.81     1641.02     28.53 o
   0  12   6        8.52        9.86      4.64 o
   1  12   6      928.43      951.16     17.20 o
   2  12   6      252.08      286.95      9.82 o
   3  12   6      325.88      310.83     10.12 o
   4  12   6      321.15      334.87     10.80 o
  -6  13   6        4.30        1.48      7.19 o
  -5  13   6      352.66      351.69     13.11 o
  -4  13   6      114.12       99.70      7.75 o
  -3  13   6       14.15       12.19      5.54 o
  -2  13   6       59.92       53.60      6.53 o
  -1  13   6      243.91      263.84     12.42 o
   0  13   6      145.22      138.44      7.06 o
   1  13   6       64.83       69.25      6.30 o
   2  13   6      135.15      125.17      7.24 o
  -4  14   6        4.38        7.26      7.09 o
  -3  14   6      262.27      258.91      9.87 o
  -2  14   6      159.67      139.98      7.50 o
  -1  14   6     1040.74     1086.01     21.70 o
   0  14   6       23.36       27.54      6.23 o
 -13   1   7      905.05      935.00     17.69 o
 -12   1   7       21.20       22.11      5.22 o
 -11   1   7     2144.59     2138.99     33.98 o
 -10   1   7      245.22      241.29      8.05 o
  -9   1   7     2212.82     2187.76     38.98 o
  -8   1   7     2802.97     2858.92     41.04 o
  -7   1   7     2299.81     2348.89     34.39 o
  -6   1   7     7855.31     8041.34    123.17 o
  -5   1   7     1056.65     1106.29     17.71 o
  -4   1   7     6228.77     6349.51     89.02 o
  -3   1   7      521.52      539.62      9.92 o
  -2   1   7     8581.39     9058.84    153.51 o
  -1   1   7      837.10      986.55     18.21 o
   0   1   7    12556.15    13100.89    222.62 o
   1   1   7      192.97      151.15      3.57 o
   2   1   7     1969.54     1949.19     27.53 o
   3   1   7     1227.43     1135.30     16.72 o
   4   1   7      125.59      126.23      3.85 o
   5   1   7      610.69      602.40     10.54 o
   6   1   7       45.47       52.82      3.99 o
   7   1   7      699.40      739.02     15.42 o
   8   1   7        7.30       10.39      5.42 o
 -13   2   7       34.94       36.34      5.98 o
 -12   2   7       21.19       20.57      5.38 o
 -11   2   7       41.44       24.03      4.54 o
 -10   2   7     1477.49     1462.49     23.79 o
  -9   2   7      196.51      169.10      5.38 o
  -8   2   7     4047.26     3905.78     62.81 o
  -7   2   7     2417.92     2309.30     36.24 o
  -6   2   7      210.33      193.74      6.31 o
  -5   2   7     2084.65     2120.12     49.87 o
  -4   2   7     1568.44     1804.32     27.97 o
  -3   2   7      173.49      190.52      5.14 o
  -2   2   7        1.90        6.95      2.25 o
  -1   2   7     1138.58     1233.84     19.10 o
   0   2   7      215.08      263.21      5.07 o
   1   2   7     5113.77     5173.67     77.56 o
   2   2   7      408.12      398.97      6.70 o
   3   2   7     1256.04     1230.66     16.46 o
   4   2   7       46.00       39.98      2.69 o
   5   2   7        2.96        6.43      2.85 o
   6   2   7      155.50      152.67      5.08 o
   7   2   7      146.62      135.79      5.11 o
   8   2   7       84.54       91.93      6.48 o
 -13   3   7     1056.30     1123.15     20.41 o
 -12   3   7      219.52      218.90      7.61 o
 -11   3   7      699.24      714.12     13.73 o
 -10   3   7      879.52      850.38     15.13 o
  -9   3   7      321.62      317.72      7.66 o
  -8   3   7      905.52      900.53     13.89 o
  -7   3   7      125.38      105.41      5.03 o
  -6   3   7     1346.70     1355.39     21.69 o
  -5   3   7     1168.25     1046.59     16.55 o
  -4   3   7     2512.40     2357.42     37.69 o
  -3   3   7     2668.10     2850.15     36.63 o
  -2   3   7     4837.33     4890.26     68.04 o
  -1   3   7     2837.60     2992.66     41.92 o
   0   3   7     2715.18     2724.45     52.80 o
   1   3   7     3657.90     3823.96     57.63 o
   2   3   7      601.30      570.83      8.20 o
   3   3   7        9.85        9.06      1.89 o
   4   3   7     1469.58     1417.65     20.33 o
   5   3   7      165.70      156.00      6.40 o
   6   3   7      711.08      718.94     12.77 o
   7   3   7     1502.74     1568.29     25.02 o
   8   3   7        0.15        1.43      5.71 o
 -13   4   7        7.96       15.30      6.76 o
 -12   4   7     3065.67     3175.93     49.78 o
 -11   4   7      578.76      587.67     13.28 o
 -10   4   7      293.79      289.31      8.00 o
  -9   4   7      699.09      647.70     16.69 o
  -8   4   7       15.28       21.90      2.87 o
  -7   4   7      371.57      396.11      7.13 o
  -6   4   7     2019.35     1845.63     26.17 o
  -5   4   7     4912.90     4792.11     88.63 o
  -4   4   7       77.98       51.14      2.38 o
  -3   4   7     9969.79    10044.17    128.17 o
  -2   4   7     2893.04     3198.86     44.75 o
  -1   4   7     6073.05     6137.63     85.40 o
   0   4   7      877.85      853.53     13.55 o
   1   4   7     2256.63     2376.60     29.89 o
   2   4   7      151.05      128.59      3.18 o
   3   4   7     1275.62     1231.45     21.01 o
   4   4   7      399.55      359.00     11.84 o
   5   4   7     1679.14     1583.58     24.68 o
   6   4   7     1326.38     1321.43     21.23 o
   7   4   7      224.10      221.07      7.87 o
   8   4   7      961.56     1010.92     23.99 o
 -12   5   7      222.85      223.35      7.68 o
 -11   5   7       39.56       43.58      6.36 o
 -10   5   7      126.60      125.32      5.59 o
  -9   5   7      640.51      637.95     12.03 o
  -8   5   7     1597.65     1649.90     24.04 o
  -7   5   7       99.69      105.60      3.35 o
  -6   5   7     1471.62     1501.30     19.37 o
  -5   5   7        0.28        6.52      2.15 o
  -4   5   7       14.45       16.81      1.86 o
  -3   5   7        7.61        3.25      1.48 o
  -2   5   7       93.09      128.97      4.59 o
  -1   5   7       96.47      100.25      2.55 o
   0   5   7      299.71      299.96      6.22 o
   1   5   7       25.85       19.55      2.45 o
   2   5   7     1074.45     1088.54     17.65 o
   3   5   7      986.88      994.63     16.59 o
   4   5   7        1.68        3.09      2.83 o
   5   5   7      209.54      203.34      7.79 o
   6   5   7       30.45       21.44      4.02 o
   7   5   7      156.96      158.67      7.56 o
 -12   6   7      361.30      407.49      9.78 o
 -11   6   7       10.51        8.55      4.55 o
 -10   6   7      716.67      713.10     12.57 o
  -9   6   7      536.12      502.13     11.41 o
  -8   6   7      873.71      845.14     12.56 o
  -7   6   7     3715.69     3646.29     51.12 o
  -6   6   7      319.35      315.71      5.78 o
  -5   6   7     5315.24     5453.24     68.91 o
  -4   6   7      165.46      153.10      4.17 o
  -3   6   7     5262.29     5586.56     69.97 o
  -2   6   7        3.05        3.45      1.52 o
  -1   6   7     4880.08     4870.18     73.14 o
   0   6   7      373.54      379.19      7.20 o
   1   6   7     4192.76     3898.03     59.00 o
   2   6   7     1430.89     1351.29     21.69 o
   3   6   7     1488.49     1422.18     22.94 o
   4   6   7     1815.03     1766.40     28.20 o
   5   6   7      102.03      104.30      4.73 o
   6   6   7      651.69      679.61     19.06 o
   7   6   7       79.93       94.02      5.24 o
 -12   7   7      168.49      156.82      6.76 o
 -11   7   7       13.41       12.82      4.88 o
 -10   7   7       65.35       55.69      4.74 o
  -9   7   7        1.75        5.98      3.94 o
  -8   7   7        7.19        9.46      3.61 o
  -7   7   7      115.37      109.39      4.00 o
  -6   7   7      248.12      245.41      6.34 o
  -5   7   7       75.66       66.21      2.49 o
  -4   7   7      655.35      634.73      9.96 o
  -3   7   7      154.77      149.40      4.05 o
  -2   7   7      288.03      287.81      6.95 o
  -1   7   7       95.48      103.88      5.42 o
   0   7   7       89.61      118.47      6.28 o
   1   7   7       35.28       29.78      3.17 o
   2   7   7        5.68       12.27      3.22 o
   3   7   7       45.81       32.02      3.77 o
   4   7   7        6.52        3.86      4.26 o
   5   7   7        5.01        5.83      4.90 o
   6   7   7        6.48        6.05      4.29 o
   7   7   7        0.95       -2.86      4.39 o
 -11   8   7       11.53        8.53      5.93 o
 -10   8   7      823.15      804.45     24.51 o
  -9   8   7      548.40      526.68     12.58 o
  -8   8   7     1162.12     1176.04     22.23 o
  -7   8   7     2689.55     2754.20     43.23 o
  -6   8   7      408.11      385.97      8.39 o
  -5   8   7     2893.68     3127.18     43.56 o
  -4   8   7      287.05      258.66      5.74 o
  -3   8   7     2861.49     2915.93     40.61 o
  -2   8   7       58.19       66.69      4.52 o
  -1   8   7     2566.81     2518.70     38.78 o
   0   8   7      594.87      589.17      9.52 o
   1   8   7     2950.24     2876.92     44.27 o
   2   8   7      411.18      395.89      8.54 o
   3   8   7     1729.97     1645.85     27.45 o
   4   8   7      914.40      944.81     18.47 o
   5   8   7       31.12       18.16      4.76 o
   6   8   7      781.48      776.11     13.06 o
 -10   9   7       67.27       62.40      6.31 o
  -9   9   7     1525.37     1560.61     29.14 o
  -8   9   7     1854.46     1794.09     32.58 o
  -7   9   7      774.97      722.38     14.93 o
  -6   9   7     3140.61     3123.21     48.71 o
  -5   9   7       44.75       31.38      3.27 o
  -4   9   7     1990.94     2085.26     29.73 o
  -3   9   7       36.17       50.17      3.32 o
  -2   9   7      932.34      951.53     14.51 o
  -1   9   7      310.56      279.45      6.89 o
   0   9   7      997.50      948.46     17.67 o
   1   9   7      245.06      230.96      6.81 o
   2   9   7     1645.45     1538.56     27.05 o
   3   9   7     1061.83     1091.32     20.65 o
   4   9   7      173.64      162.96      6.99 o
   5   9   7     1112.38     1090.55     23.59 o
   6   9   7       33.42       26.37      6.18 o
 -10  10   7       90.95       81.37      7.08 o
  -9  10   7      104.91       95.33      6.69 o
  -8  10   7      333.78      339.99     14.03 o
  -7  10   7       53.96       45.99      5.36 o
  -6  10   7      703.38      686.66     14.48 o
  -5  10   7      288.99      301.28      7.21 o
  -4  10   7      508.08      533.04     10.95 o
  -3  10   7     2412.26     2440.48     36.35 o
  -2  10   7      946.58      913.42     15.73 o
  -1  10   7      846.06      836.46     14.67 o
   0  10   7      551.51      540.79     10.82 o
   1  10   7       14.55       22.12      4.24 o
   2  10   7       23.34       18.49      4.83 o
   3  10   7       37.00       51.91      5.89 o
   4  10   7        6.50        6.47      5.54 o
   5  10   7      135.80      167.94      7.62 o
  -9  11   7      338.36      374.86     11.45 o
  -8  11   7      473.01      460.68     12.24 o
  -7  11   7      417.70      419.40     15.64 o
  -6  11   7      297.29      284.25     10.59 o
  -5  11   7      796.89      762.98     16.79 o
  -4  11   7     2059.77     2089.99     37.78 o
  -3  11   7        4.31       -0.67      3.59 o
  -2  11   7     3339.16     3343.04     51.65 o
  -1  11   7     2027.02     1890.93     30.32 o
   0  11   7      627.67      648.73     12.62 o
   1  11   7      722.83      659.35     16.71 o
   2  11   7      397.23      401.89     10.72 o
   3  11   7       27.25       28.06      5.80 o
   4  11   7     1074.97     1047.73     20.91 o
  -8  12   7      355.48      325.98     14.04 o
  -7  12   7      293.42      283.25     11.56 o
  -6  12   7       26.58       27.30      6.44 o
  -5  12   7       35.95       40.59      6.77 o
  -4  12   7       36.09       30.14      5.29 o
  -3  12   7      815.25      821.16     16.61 o
  -2  12   7      235.35      211.62      7.50 o
  -1  12   7      193.20      197.94      8.14 o
   0  12   7      255.57      249.52      8.55 o
   1  12   7      185.59      177.86      8.18 o
   2  12   7       11.74       12.91      5.53 o
   3  12   7       63.14       40.83      6.30 o
  -6  13   7     1401.98     1495.08     33.13 o
  -5  13   7       59.78       57.06      7.43 o
  -4  13   7      821.10      854.71     19.49 o
  -3  13   7        3.91       -0.03      7.07 o
  -2  13   7      578.20      563.57     16.60 o
  -1  13   7        1.09        0.68      5.39 o
   0  13   7     1536.92     1487.32     27.53 o
   1  13   7      173.15      188.90      8.06 o
   2  13   7     1717.27     1832.26     44.34 o
  -4  14   7        5.58       -7.71      7.18 o
  -3  14   7      694.36      774.86     22.98 o
  -2  14   7        0.49        2.50      5.91 o
  -1  14   7      998.02     1028.55     20.78 o
 -13   0   8      251.56      274.65     10.75 o
 -12   0   8       16.87       23.51      8.12 o
 -11   0   8       87.68       87.87      8.40 o
 -10   0   8     1820.76     1784.79     46.09 o
  -9   0   8       50.60       45.26      6.02 o
  -8   0   8     2622.69     2473.05     61.28 o
  -7   0   8     5172.45     4826.44    116.78 o
  -6   0   8        3.66       12.68      4.74 o
  -5   0   8     9464.66     9773.77    193.62 o
  -4   0   8      220.46      222.23      5.51 o
  -3   0   8     2408.15     2368.61     79.40 o
  -2   0   8       44.04       76.44      3.67 o
  -1   0   8     1873.58     1921.76     48.27 o
   0   0   8       30.70       23.00      4.45 o
   1   0   8     5871.21     5599.66    159.91 o
   2   0   8     3839.83     3547.79     69.79 o
   3   0   8     1999.03     2037.43     41.03 o
   4   0   8     6649.74     6283.27    232.63 o
   5   0   8       34.94       39.25      6.42 o
   6   0   8     1761.42     1690.15     42.68 o
   7   0   8       53.64       52.56      8.20 o
   8   0   8      293.23      300.90     14.25 o
 -13   1   8      130.10      126.04      6.77 o
 -12   1   8      243.27      242.81      7.75 o
 -11   1   8       11.82       14.74      5.00 o
 -10   1   8        5.25        5.38      4.45 o
  -9   1   8      246.50      231.62      7.32 o
  -8   1   8     1339.05     1269.56     25.00 o
  -7   1   8      135.54      153.19      4.91 o
  -6   1   8      103.86       59.73      2.61 o
  -5   1   8      527.02      518.59     12.16 o
  -4   1   8      540.05      608.50     11.22 o
  -3   1   8       32.67       59.52      2.39 o
  -2   1   8     1024.13     1156.37     20.40 o
  -1   1   8     2728.72     3175.35     56.12 o
   0   1   8        8.64        9.18      1.71 o
   1   1   8       61.17       87.92      2.64 o
   2   1   8     2190.58     2091.22     29.49 o
   3   1   8     3701.00     3571.95     54.24 o
   4   1   8      155.46      135.68      5.15 o
   5   1   8     1442.84     1378.51     35.13 o
   6   1   8      140.19      133.54      6.24 o
   7   1   8        8.47        4.65      5.28 o
   8   1   8        7.50        1.73      5.86 o
 -13   2   8       40.10       29.85      5.65 o
 -12   2   8      932.35      968.50     19.56 o
 -11   2   8     1684.01     1672.02     27.18 o
 -10   2   8      381.13      365.85      8.38 o
  -9   2   8     3018.73     2969.36     51.95 o
  -8   2   8       61.28       55.19      4.33 o
  -7   2   8     1724.90     1635.28     26.77 o
  -6   2   8       73.92       43.94      2.91 o
  -5   2   8     6494.45     6699.12    143.07 o
  -4   2   8     1513.09     1765.88     30.67 o
  -3   2   8    15727.77    16525.82    279.75 o
  -2   2   8     5832.61     6537.98    111.02 o
  -1   2   8     1804.37     1699.44     29.27 o
   0   2   8     3647.36     3731.74     57.60 o
   1   2   8       96.72       85.65      3.53 o
   2   2   8     1835.55     1795.09     23.77 o
   3   2   8      718.40      696.57     12.02 o
   4   2   8     1427.01     1378.28     24.50 o
   5   2   8      267.24      254.25      8.00 o
   6   2   8      553.25      550.96     12.21 o
   7   2   8       25.98       29.38      6.75 o
 -13   3   8      664.04      679.36     16.58 o
 -12   3   8      194.93      175.79      6.96 o
 -11   3   8      539.93      546.72     12.71 o
 -10   3   8     1092.85     1021.32     17.59 o
  -9   3   8      111.59       93.46      4.31 o
  -8   3   8     1944.76     1859.53     26.62 o
  -7   3   8       24.52       19.45      3.53 o
  -6   3   8     2486.27     2514.04     32.71 o
  -5   3   8     1606.73     1658.63     24.28 o
  -4   3   8     8435.22     8859.28    133.46 o
  -3   3   8     1436.20     1561.79     21.86 o
  -2   3   8     7522.36     8125.12    130.57 o
  -1   3   8      121.42       87.25      2.88 o
   0   3   8      536.29      514.20      9.86 o
   1   3   8     1444.72     1341.35     20.85 o
   2   3   8       36.98       51.47      4.26 o
   3   3   8     2298.63     2266.40     35.22 o
   4   3   8      105.43       97.57      4.72 o
   5   3   8      977.11      941.42     17.93 o
   6   3   8        1.92        0.66      4.65 o
   7   3   8      203.97      207.32     11.46 o
 -13   4   8       21.39       33.93      5.89 o
 -12   4   8      254.71      257.59      7.96 o
 -11   4   8      233.47      223.25     12.11 o
 -10   4   8      217.80      205.58      6.33 o
  -9   4   8       48.45       44.06      3.86 o
  -8   4   8      575.70      547.59     10.17 o
  -7   4   8      145.40      157.62      4.28 o
  -6   4   8      251.50      236.23      7.56 o
  -5   4   8     2506.18     2640.75     32.27 o
  -4   4   8      227.39      251.62      5.49 o
  -3   4   8     5322.76     5730.73     73.46 o
  -2   4   8        9.94       18.90      1.70 o
  -1   4   8     2188.50     2369.43     36.90 o
   0   4   8        6.88       12.51      1.89 o
   1   4   8      237.82      247.89      7.65 o
   2   4   8       75.82       62.57      3.09 o
   3   4   8      121.96      122.09      4.29 o
   4   4   8      147.30      144.66      4.43 o
   5   4   8      125.28      113.14      5.31 o
   6   4   8      110.45      112.57      6.10 o
   7   4   8        0.78        8.58      5.66 o
 -12   5   8      792.27      787.59     15.37 o
 -11   5   8      804.05      763.98     14.49 o
 -10   5   8     2984.02     2887.66     44.84 o
  -9   5   8      736.56      731.43     13.29 o
  -8   5   8     4007.97     3861.90     58.67 o
  -7   5   8      378.21      344.30      6.18 o
  -6   5   8     5126.48     5171.46     65.29 o
  -5   5   8       90.45       63.09      2.30 o
  -4   5   8     5306.92     5433.33     69.70 o
  -3   5   8      265.07      298.48      5.47 o
  -2   5   8     3631.73     3683.18     51.69 o
  -1   5   8     2940.12     2958.00     51.08 o
   0   5   8     1264.17     1278.09     20.10 o
   1   5   8     1644.36     1605.65     22.54 o
   2   5   8      293.35      302.34      5.75 o
   3   5   8      171.80      179.50      5.09 o
   4   5   8      541.10      519.91      9.79 o
   5   5   8      465.77      480.73      9.61 o
   6   5   8      300.78      289.01     10.71 o
   7   5   8     1155.34     1188.42     23.11 o
 -12   6   8      209.93      217.25      7.12 o
 -11   6   8      125.97      116.85      6.03 o
 -10   6   8        7.77       16.59      4.08 o
  -9   6   8        3.01        6.58      3.47 o
  -8   6   8      321.83      334.21      7.09 o
  -7   6   8      546.70      518.36      8.88 o
  -6   6   8       88.20       52.80      2.55 o
  -5   6   8       49.46       39.11      2.54 o
  -4   6   8       59.82       61.39      3.02 o
  -3   6   8     4760.22     4722.85     71.95 o
  -2   6   8     1547.22     1553.42     21.89 o
  -1   6   8       86.63       90.10      2.51 o
   0   6   8       79.13       69.11      3.00 o
   1   6   8     1668.96     1620.69     26.78 o
   2   6   8     1167.50     1115.94     18.38 o
   3   6   8      215.47      214.32      7.91 o
   4   6   8      753.03      729.62     12.80 o
   5   6   8       31.36       27.24      3.81 o
   6   6   8        3.37       -4.33      4.00 o
   7   6   8      120.74      132.66      8.68 o
 -12   7   8       92.52       94.03      7.74 o
 -11   7   8      833.64      817.23     14.27 o
 -10   7   8      197.93      185.25      6.05 o
  -9   7   8     2282.45     2245.59     35.29 o
  -8   7   8     1349.49     1341.51     21.74 o
  -7   7   8      663.72      682.12     12.16 o
  -6   7   8     2696.32     2788.69     39.46 o
  -5   7   8      411.41      403.71      6.46 o
  -4   7   8     3278.51     3367.37     46.58 o
  -3   7   8       89.48      113.88      4.20 o
  -2   7   8     4978.21     4990.34     68.59 o
  -1   7   8      330.81      307.44      6.52 o
   0   7   8     4962.67     4985.54     75.31 o
   1   7   8      526.26      529.20     10.04 o
   2   7   8     1768.38     1778.72     36.13 o
   3   7   8     3024.16     2989.67     60.19 o
   4   7   8        8.37       19.37      5.05 o
   5   7   8      931.80      939.99     16.01 o
   6   7   8      196.34      196.70      6.63 o
 -11   8   8       22.55       24.73      6.18 o
 -10   8   8      226.28      233.43      8.23 o
  -9   8   8      368.90      331.16      9.73 o
  -8   8   8      170.56      158.18      7.82 o
  -7   8   8     1703.69     1651.60     29.73 o
  -6   8   8      599.39      615.04     10.27 o
  -5   8   8      180.16      223.17      5.55 o
  -4   8   8      756.51      831.35     12.75 o
  -3   8   8      419.84      393.73      7.20 o
  -2   8   8       10.17       10.87      2.53 o
  -1   8   8      840.22      837.84     14.28 o
   0   8   8      305.88      313.14      7.24 o
   1   8   8     2828.61     2720.26     42.01 o
   2   8   8     1568.83     1498.36     26.78 o
   3   8   8      388.48      378.04      9.88 o
   4   8   8     1285.29     1327.84     24.72 o
   5   8   8       36.27       40.54      4.53 o
   6   8   8      529.19      541.35     11.97 o
 -11   9   8      253.46      257.71      9.50 o
 -10   9   8     1034.00     1062.02     28.92 o
  -9   9   8      149.72      144.59      6.99 o
  -8   9   8      588.64      581.53     13.24 o
  -7   9   8      180.63      169.00      6.70 o
  -6   9   8     1156.57     1099.64     19.35 o
  -5   9   8        2.33        6.83      3.13 o
  -4   9   8     2207.08     2202.80     31.39 o
  -3   9   8      135.07      100.27      4.26 o
  -2   9   8     2139.08     2084.36     32.71 o
  -1   9   8     1112.10     1094.06     18.18 o
   0   9   8      392.15      345.15      7.87 o
   1   9   8     1183.23     1207.93     22.19 o
   2   9   8        7.00        6.60      4.45 o
   3   9   8        9.06        4.83      4.70 o
   4   9   8      702.47      726.22     15.68 o
   5   9   8        8.43       10.05      4.65 o
 -10  10   8       33.63       33.85      6.66 o
  -9  10   8      476.73      466.58     15.42 o
  -8  10   8        9.96       10.65      5.33 o
  -7  10   8      993.55      986.86     21.53 o
  -6  10   8      123.94      136.29      5.99 o
  -5  10   8     2138.84     2190.73     34.06 o
  -4  10   8      141.01      146.81      5.41 o
  -3  10   8     2679.45     2697.33     41.06 o
  -2  10   8       33.13       27.64      4.45 o
  -1  10   8     2638.02     2611.85     44.79 o
   0  10   8     1293.77     1302.97     23.83 o
   1  10   8      508.14      504.86     11.58 o
   2  10   8     1151.79     1143.24     30.31 o
   3  10   8       67.17       65.16      5.93 o
   4  10   8      366.86      394.33     16.73 o
  -9  11   8      118.86      135.35      7.60 o
  -8  11   8       25.67       25.78      5.92 o
  -7  11   8       13.35       14.41      5.41 o
  -6  11   8      108.31       98.94      6.29 o
  -5  11   8       18.43       26.32      5.16 o
  -4  11   8      272.19      254.61      7.23 o
  -3  11   8       39.73       45.08      4.31 o
  -2  11   8      342.67      321.63      9.19 o
  -1  11   8       39.52       43.49      5.03 o
   0  11   8       98.71       93.70      6.43 o
   1  11   8      136.54      125.14      6.43 o
   2  11   8        1.11       -2.91      5.06 o
   3  11   8        1.30      -12.76      6.85 o
  -8  12   8       13.95       15.79      6.47 o
  -7  12   8     1361.52     1414.35     37.70 o
  -6  12   8        1.18        2.96      6.10 o
  -5  12   8     1910.87     2003.53     39.63 o
  -4  12   8      118.35      105.36      8.89 o
  -3  12   8     2765.62     2640.84     45.87 o
  -2  12   8      579.83      552.83     12.84 o
  -1  12   8     1090.72     1061.77     20.64 o
   0  12   8      748.63      695.53     15.18 o
   1  12   8      157.03      150.84      7.24 o
   2  12   8      505.51      535.10     18.21 o
  -6  13   8      972.35      992.66     23.77 o
  -5  13   8      132.29      133.11      8.71 o
  -4  13   8      874.98      851.29     17.69 o
  -3  13   8       16.44       10.17      5.60 o
  -2  13   8      200.07      187.29      8.68 o
  -1  13   8      358.79      341.63     10.45 o
   0  13   8        2.58       11.42      5.79 o
   1  13   8       36.05       22.95      6.35 o
 -13   1   9      306.58      314.44      9.49 o
 -12   1   9      599.92      605.55     12.45 o
 -11   1   9      675.43      698.20     18.53 o
 -10   1   9     2771.35     2646.44     46.76 o
  -9   1   9      752.25      682.67     14.09 o
  -8   1   9     7464.01     7259.86    123.62 o
  -7   1   9       12.81       39.50      4.28 o
  -6   1   9     5560.97     5540.00     78.04 o
  -5   1   9     1180.13     1265.35     18.37 o
  -4   1   9     1552.32     1487.62     26.04 o
  -3   1   9     1386.19     1342.72     23.54 o
  -2   1   9     2792.18     2870.13     44.76 o
  -1   1   9     3075.61     3212.40     56.86 o
   0   1   9     3375.70     3504.45     68.62 o
   1   1   9     3118.23     3175.99     53.00 o
   2   1   9     1704.63     1638.01     28.16 o
   3   1   9     1912.14     1838.19     31.79 o
   4   1   9      186.80      186.84      6.40 o
   5   1   9     1527.35     1549.28     27.79 o
   6   1   9       57.77       74.98      5.73 o
   7   1   9      600.40      647.06     14.74 o
 -13   2   9      121.41      123.90      9.87 o
 -12   2   9        6.69        5.27      4.88 o
 -11   2   9        7.61        3.18      4.15 o
 -10   2   9       45.40       39.13      4.58 o
  -9   2   9      175.21      172.33      8.03 o
  -8   2   9      240.68      216.67      6.74 o
  -7   2   9     4212.66     4037.16     69.36 o
  -6   2   9      932.06      998.79     18.92 o
  -5   2   9     1370.38     1365.00     27.82 o
  -4   2   9     3490.31     3861.29     59.44 o
  -3   2   9      400.47      506.11      9.74 o
  -2   2   9      593.78      662.96     11.00 o
  -1   2   9     1914.48     2059.76     35.53 o
   0   2   9      914.55     1000.65     21.85 o
   1   2   9     1836.39     1792.68     27.51 o
   2   2   9     1527.27     1465.04     25.32 o
   3   2   9       28.21       25.06      3.52 o
   4   2   9      905.43      854.52     16.36 o
   5   2   9        6.28        2.33      4.40 o
   6   2   9      308.91      313.93      9.52 o
   7   2   9       28.94       35.05      7.71 o
 -13   3   9      973.63     1005.71     18.35 o
 -12   3   9      940.92      944.88     17.23 o
 -11   3   9      102.07      109.48      5.68 o
 -10   3   9     1794.33     1715.76     31.33 o
  -9   3   9      535.51      508.31     10.54 o
  -8   3   9     1407.86     1445.40     22.95 o
  -7   3   9      393.46      418.96      7.96 o
  -6   3   9     3251.89     3434.43     69.38 o
  -5   3   9     4889.48     5272.30     74.16 o
  -4   3   9     4215.81     4471.59     61.50 o
  -3   3   9       43.17       29.18      1.50 o
  -2   3   9     3080.68     3250.81     63.88 o
  -1   3   9     6037.91     5967.61    121.54 o
   0   3   9      237.28      276.90      7.00 o
   1   3   9     2983.04     2958.36     44.94 o
   2   3   9      677.79      658.71     12.58 o
   3   3   9      157.57      161.21      5.36 o
   4   3   9        0.53       -5.35      3.78 o
   5   3   9      383.29      384.72     12.63 o
   6   3   9      329.19      320.78      9.52 o
   7   3   9      782.87      823.80     17.62 o
 -13   4   9      353.36      360.79     10.20 o
 -12   4   9      376.21      428.78     10.55 o
 -11   4   9     1412.01     1390.44     23.20 o
 -10   4   9       15.36       19.63      3.97 o
  -9   4   9      870.11      846.86     14.62 o
  -8   4   9       18.33       21.52      3.13 o
  -7   4   9      548.46      545.11      8.02 o
  -6   4   9      167.73      130.21      3.11 o
  -5   4   9     4274.00     4283.78     75.34 o
  -4   4   9       67.34       79.30      2.49 o
  -3   4   9    10894.15    11653.66    159.69 o
  -2   4   9     5178.94     5499.81     76.69 o
  -1   4   9     2023.17     2235.10     33.96 o
   0   4   9     8279.54     8214.13    153.04 o
   1   4   9      177.12      166.25      4.68 o
   2   4   9     1338.79     1255.45     25.38 o
   3   4   9        9.39        7.06      3.57 o
   4   4   9      547.42      520.35     11.39 o
   5   4   9       67.75       71.78      6.27 o
   6   4   9     1463.69     1566.65     28.80 o
   7   4   9        3.71       10.74      8.03 o
 -13   5   9        0.69        1.30      5.68 o
 -12   5   9      345.54      328.71      9.48 o
 -11   5   9      277.60      274.68      9.86 o
 -10   5   9        1.59        2.49      5.17 o
  -9   5   9      153.48      157.66      7.38 o
  -8   5   9      782.86      762.46     12.18 o
  -7   5   9      263.50      243.49      5.58 o
  -6   5   9      332.31      333.96      6.31 o
  -5   5   9      206.17      203.57      4.22 o
  -4   5   9      621.69      666.11      9.42 o
  -3   5   9       45.69       56.14      2.36 o
  -2   5   9      368.97      354.75      6.29 o
  -1   5   9      166.24      141.71      4.75 o
   0   5   9      530.11      502.66      8.98 o
   1   5   9       81.29       73.05      4.41 o
   2   5   9      704.89      673.41     15.10 o
   3   5   9      214.38      226.58      9.57 o
   4   5   9      119.16      109.06      5.60 o
   5   5   9       38.21       41.45      5.22 o
   6   5   9      302.35      245.59      8.56 o
 -12   6   9      246.98      261.59      7.66 o
 -11   6   9      302.11      298.61      7.79 o
 -10   6   9      279.19      284.15     10.56 o
  -9   6   9     2390.80     2330.16     39.16 o
  -8   6   9       23.05       22.90      3.19 o
  -7   6   9     6756.83     6942.01    104.06 o
  -6   6   9      342.58      381.78      7.05 o
  -5   6   9     4172.08     4311.24     59.68 o
  -4   6   9      886.08      924.84     13.82 o
  -3   6   9      672.66      674.98     12.35 o
  -2   6   9      846.03      853.08     14.27 o
  -1   6   9     1356.40     1369.10     21.54 o
   0   6   9     1659.48     1682.77     26.31 o
   1   6   9     2996.47     2839.52     47.92 o
   2   6   9     4165.21     4009.07     74.49 o
   3   6   9      568.45      531.09     11.89 o
   4   6   9     3416.29     3364.48     57.52 o
   5   6   9       18.73       20.82      5.47 o
   6   6   9      744.37      772.54     16.68 o
 -12   7   9      143.75      143.09      7.19 o
 -11   7   9       26.98       26.97      5.37 o
 -10   7   9      217.50      207.74      6.55 o
  -9   7   9        1.01       -1.25      3.96 o
  -8   7   9      676.22      644.18     11.97 o
  -7   7   9       42.12       42.09      3.56 o
  -6   7   9      821.96      799.61     13.66 o
  -5   7   9        7.71        8.91      2.98 o
  -4   7   9       32.79       41.68      4.69 o
  -3   7   9       15.52       13.65      3.37 o
  -2   7   9        2.61        6.04      2.84 o
  -1   7   9       10.04        8.02      3.37 o
   0   7   9      201.12      189.00      7.55 o
   1   7   9      707.30      627.05     12.58 o
   2   7   9      196.23      193.67     11.14 o
   3   7   9     1464.19     1364.65     21.74 o
   4   7   9       96.48       98.37      6.03 o
   5   7   9      505.68      484.04     12.16 o
   6   7   9        8.00       10.78      6.10 o
 -11   8   9      170.97      201.00     11.22 o
 -10   8   9      306.55      307.79      9.64 o
  -9   8   9     1568.98     1532.15     28.24 o
  -8   8   9       88.68      101.76      5.50 o
  -7   8   9     4026.15     3830.80     81.19 o
  -6   8   9       13.27        6.58      3.76 o
  -5   8   9     2299.64     2255.52     39.36 o
  -4   8   9     1047.21     1053.78     19.58 o
  -3   8   9      164.12      164.87      5.10 o
  -2   8   9     1593.36     1559.10     28.15 o
  -1   8   9      358.86      361.47     10.32 o
   0   8   9      392.95      379.86     11.25 o
   1   8   9     1458.88     1420.33     25.44 o
   2   8   9      654.10      641.41     13.47 o
   3   8   9      203.05      192.22      5.83 o
   4   8   9      590.79      628.87     14.18 o
   5   8   9        2.32       -0.63      5.67 o
 -11   9   9       86.00       97.93      7.82 o
 -10   9   9      358.62      366.46     14.70 o
  -9   9   9      364.71      390.69     18.10 o
  -8   9   9     1779.63     1751.98     31.75 o
  -7   9   9      130.43      120.49      7.60 o
  -6   9   9     2225.05     2187.83     38.62 o
  -5   9   9     1452.07     1401.54     25.59 o
  -4   9   9     2113.32     2090.93     36.60 o
  -3   9   9     1105.19     1098.85     20.56 o
  -2   9   9      329.94      353.45     10.34 o
  -1   9   9       95.36       88.10      5.90 o
   0   9   9      122.63      132.70      5.54 o
   1   9   9       95.58      100.31      6.32 o
   2   9   9      463.94      489.89     11.59 o
   3   9   9      576.06      574.60     13.10 o
   4   9   9        2.50        7.83      5.65 o
 -10  10   9      111.25      110.13      7.31 o
  -9  10   9      238.45      243.54      8.72 o
  -8  10   9        3.67        4.83      5.39 o
  -7  10   9       21.47       26.96      5.11 o
  -6  10   9      403.71      383.07     10.30 o
  -5  10   9      372.89      347.02      9.76 o
  -4  10   9      248.61      232.04      7.94 o
  -3  10   9     2627.40     2507.13     43.88 o
  -2  10   9      455.47      459.37     12.63 o
  -1  10   9      738.72      654.95     16.31 o
   0  10   9      432.70      445.57     13.09 o
   1  10   9       65.70       57.54      7.07 o
   2  10   9        4.01        2.92      5.04 o
   3  10   9       11.45        8.79      5.54 o
   4  10   9       33.37       39.98      6.35 o
  -9  11   9        6.40        0.76      6.04 o
  -8  11   9      389.24      414.16     12.85 o
  -7  11   9      154.12      155.67      7.22 o
  -6  11   9     1108.45     1093.15     21.31 o
  -5  11   9      501.87      477.33     13.07 o
  -4  11   9     4093.83     4076.68     92.86 o
  -3  11   9      213.41      185.87      8.28 o
  -2  11   9     3545.36     3451.43     69.61 o
  -1  11   9     1383.42     1408.28     30.80 o
   0  11   9      864.01      827.15     16.98 o
   1  11   9      660.82      687.98     14.93 o
   2  11   9        3.20        9.14      5.71 o
   3  11   9      207.74      218.61      8.44 o
  -8  12   9      236.84      219.41      8.85 o
  -7  12   9      491.83      488.40     16.11 o
  -6  12   9       20.63       16.25      5.71 o
  -5  12   9       81.77       68.75      6.17 o
  -4  12   9      121.94      105.72      6.49 o
  -3  12   9      543.50      612.16     16.56 o
  -2  12   9      233.90      276.71     11.02 o
  -1  12   9       10.16       11.99     10.64 o
   0  12   9      299.48      331.34     10.26 o
   1  12   9      119.21      124.00     10.50 o
   2  12   9       27.31       20.24      6.29 o
  -6  13   9     1821.36     1869.17     73.64 o
  -5  13   9      183.52      172.41     11.25 o
  -4  13   9      791.59      806.28     20.26 o
  -3  13   9      259.41      237.01     16.55 o
  -2  13   9      370.10      377.78     13.19 o
  -1  13   9       79.47       93.66      8.41 o
   0  13   9      477.18      443.55     12.22 o
 -13   0  10      746.50      748.03     23.87 o
 -12   0  10       84.39       60.11      8.92 o
 -11   0  10     1190.58     1124.03     31.19 o
 -10   0  10      214.32      200.65      9.70 o
  -9   0  10     4591.67     4565.60    111.29 o
  -8   0  10       89.67      102.43      6.02 o
  -7   0  10    11054.01    11203.67    579.86 o
  -6   0  10      913.93      911.13     27.96 o
  -5   0  10     9845.76    10118.92    200.32 o
  -4   0  10     4660.02     4991.00    164.73 o
  -3   0  10     2030.12     2029.79     49.57 o
  -2   0  10      571.35      497.72     13.37 o
  -1   0  10     1708.83     1876.34     65.67 o
   0   0  10     2317.68     2256.39     67.90 o
   1   0  10     1866.63     1872.86     45.11 o
   2   0  10    15030.45    14877.19    347.57 o
   3   0  10       77.14       93.62      6.42 o
   4   0  10     5454.74     5342.79    126.78 o
   5   0  10      250.25      256.66     11.93 o
   6   0  10       65.40       80.92      8.90 o
 -13   1  10      355.42      367.04     10.14 o
 -12   1  10       12.21        4.27      5.57 o
 -11   1  10      217.13      198.96      7.32 o
 -10   1  10       75.57       76.03      5.00 o
  -9   1  10      950.72      905.82     17.43 o
  -8   1  10     1177.09     1098.33     20.30 o
  -7   1  10      382.41      435.34     13.93 o
  -6   1  10      733.44      767.59     14.88 o
  -5   1  10     2321.91     2541.15     39.26 o
  -4   1  10       24.72       41.63      2.18 o
  -3   1  10     1035.34     1116.95     19.85 o
  -2   1  10      107.07       98.95      7.89 o
  -1   1  10       44.17       67.25      2.76 o
   0   1  10      467.97      500.90      9.26 o
   1   1  10        5.78        7.20      2.57 o
   2   1  10      728.59      725.85     15.21 o
   3   1  10       85.56       70.92      4.19 o
   4   1  10      159.11      146.08      5.86 o
   5   1  10        3.06        9.90      4.78 o
   6   1  10      412.37      447.54     12.00 o
 -13   2  10      319.87      311.77      9.18 o
 -12   2  10      302.76      329.06      8.90 o
 -11   2  10     1491.24     1493.39     24.40 o
 -10   2  10      410.08      403.45     10.20 o
  -9   2  10     1254.06     1201.17     22.52 o
  -8   2  10       28.75       29.99      3.58 o
  -7   2  10      394.74      373.24     11.06 o
  -6   2  10     1619.28     1821.25     36.22 o
  -5   2  10     1140.96     1147.24     20.58 o
  -4   2  10     3543.42     3860.67     66.03 o
  -3   2  10     2519.60     2672.46     46.04 o
  -2   2  10     4719.68     5104.91     79.44 o
  -1   2  10      512.92      471.00      9.03 o
   0   2  10     3656.64     3573.84     90.28 o
   1   2  10       56.04       61.29      3.13 o
   2   2  10     1102.60     1070.19     19.12 o
   3   2  10      144.63      138.79      5.22 o
   4   2  10      568.11      533.49     11.66 o
   5   2  10       60.52       62.31      5.54 o
   6   2  10      676.20      713.49     15.54 o
 -13   3  10       62.39       79.18      9.33 o
 -12   3  10      805.94      799.45     15.15 o
 -11   3  10       39.76       40.08      5.79 o
 -10   3  10     2650.54     2568.62     39.88 o
  -9   3  10      258.31      278.92      9.58 o
  -8   3  10     1815.99     1730.27     32.61 o
  -7   3  10      303.54      330.45      7.75 o
  -6   3  10     2066.81     2041.52     38.78 o
  -5   3  10      286.16      288.91      5.25 o
  -4   3  10     4682.09     4646.84     90.83 o
  -3   3  10     2338.24     2405.58     37.26 o
  -2   3  10     1425.79     1475.32     26.21 o
  -1   3  10     1700.56     1676.93     29.27 o
   0   3  10      789.72      791.70     14.15 o
   1   3  10     1555.69     1494.64     25.70 o
   2   3  10      861.98      839.74     22.81 o
   3   3  10     1252.25     1239.86     22.37 o
   4   3  10      414.28      384.71      9.77 o
   5   3  10      310.48      289.99      9.12 o
   6   3  10       67.54       69.60      6.10 o
 -13   4  10      490.48      511.87     12.20 o
 -12   4  10       39.27       39.06      4.99 o
 -11   4  10      549.16      539.28     13.15 o
 -10   4  10      331.79      321.31     10.17 o
  -9   4  10      402.20      407.93      8.58 o
  -8   4  10      223.12      228.14      5.92 o
  -7   4  10      993.00     1069.89     17.20 o
  -6   4  10      461.02      531.66      8.16 o
  -5   4  10     1375.17     1334.10     22.88 o
  -4   4  10      912.39      974.73     14.14 o
  -3   4  10     1934.33     1903.01     29.45 o
  -2   4  10     1096.49     1098.74     23.25 o
  -1   4  10      769.17      823.55     15.20 o
   0   4  10     1905.92     1843.72     59.00 o
   1   4  10        0.68        2.94      2.79 o
   2   4  10      774.68      768.49     23.03 o
   3   4  10       29.48       26.62      3.95 o
   4   4  10      298.68      290.74      8.38 o
   5   4  10       58.14       51.27      5.41 o
   6   4  10      117.01      124.51      8.35 o
 -13   5  10      476.43      497.95     12.00 o
 -12   5  10     1492.86     1523.65     25.45 o
 -11   5  10      290.43      301.14     10.85 o
 -10   5  10     3234.99     3174.09     49.00 o
  -9   5  10        0.09        6.36      3.51 o
  -8   5  10     1700.19     1645.57     23.90 o
  -7   5  10        7.32        8.71      2.62 o
  -6   5  10     2220.50     2180.54     33.34 o
  -5   5  10     1307.13     1454.63     19.42 o
  -4   5  10     5245.77     5488.01     70.47 o
  -3   5  10     7018.83     7495.63    110.93 o
  -2   5  10     3198.80     3246.10     49.79 o
  -1   5  10     5879.39     5781.74    113.40 o
   0   5  10      123.69      122.23      5.21 o
   1   5  10     2476.76     2481.74     50.02 o
   2   5  10       55.12       45.40      4.00 o
   3   5  10      504.55      516.93     11.46 o
   4   5  10       50.68       53.50      7.73 o
   5   5  10      111.79      120.98      6.62 o
   6   5  10       22.96       26.54      6.04 o
 -12   6  10       73.99       66.99      5.33 o
 -11   6  10      255.43      256.97      7.12 o
 -10   6  10      181.71      169.84      7.47 o
  -9   6  10        1.30        0.56      3.39 o
  -8   6  10      905.32      872.59     14.88 o
  -7   6  10      938.16      912.69     20.04 o
  -6   6  10      201.74      174.87      5.09 o
  -5   6  10      150.00      147.33      4.44 o
  -4   6  10      547.49      551.76     11.77 o
  -3   6  10     2517.21     2576.78     44.27 o
  -2   6  10     2190.11     2205.80     44.34 o
  -1   6  10      137.15      131.58      5.44 o
   0   6  10     2547.79     2434.09     49.03 o
   1   6  10      178.27      165.43     10.33 o
   2   6  10        1.44        0.83      6.32 o
   3   6  10        1.35        3.59      4.39 o
   4   6  10       47.60       49.12      5.22 o
   5   6  10       45.39       56.64      7.93 o
 -12   7  10     1087.61     1062.40     19.66 o
 -11   7  10       10.06        6.00      4.88 o
 -10   7  10     1507.70     1491.33     27.78 o
  -9   7  10      214.06      245.99      8.07 o
  -8   7  10     4221.07     4089.34     70.21 o
  -7   7  10      829.93      718.79     23.13 o
  -6   7  10     3858.93     3897.57     66.52 o
  -5   7  10     1664.75     1593.85     28.20 o
  -4   7  10     1882.29     1873.74     32.88 o
  -3   7  10       21.29       26.12      3.45 o
  -2   7  10     1979.98     2016.10     40.78 o
  -1   7  10      179.48      167.05      9.99 o
   0   7  10     1121.22     1143.65     24.58 o
   1   7  10     1339.23     1281.93     27.53 o
   2   7  10      305.85      308.73      8.62 o
   3   7  10     1951.85     1995.87     36.84 o
   4   7  10       77.73       87.60      6.53 o
   5   7  10     1005.64     1084.37     21.32 o
 -11   8  10       83.51       67.13      6.70 o
 -10   8  10       73.99       77.59      6.17 o
  -9   8  10      508.93      476.94     12.59 o
  -8   8  10       12.55       12.42      4.67 o
  -7   8  10     1196.30     1199.55     22.35 o
  -6   8  10      974.05      986.09     18.75 o
  -5   8  10       62.33       70.53      4.58 o
  -4   8  10     2718.91     2769.79     47.94 o
  -3   8  10      292.94      308.79      8.17 o
  -2   8  10      436.76      442.17     11.75 o
  -1   8  10      178.14      187.23      7.54 o
   0   8  10       10.19       11.80      4.91 o
   1   8  10      977.83      988.31     22.23 o
   2   8  10      386.89      387.12     16.28 o
   3   8  10       51.07       58.65      6.43 o
   4   8  10      312.35      327.28     10.27 o
 -11   9  10       15.70       18.66      6.62 o
 -10   9  10      742.22      742.79     16.40 o
  -9   9  10       45.59       52.55      7.28 o
  -8   9  10      242.31      258.45      8.47 o
  -7   9  10        2.03       11.59      4.64 o
  -6   9  10      548.21      529.21     11.88 o
  -5   9  10       26.21       33.37      4.70 o
  -4   9  10     1833.01     1804.67     32.24 o
  -3   9  10      129.27      134.14      5.71 o
  -2   9  10     1006.28      980.70     21.87 o
  -1   9  10     1289.44     1328.38     28.64 o
   0   9  10      247.12      236.57     15.07 o
   1   9  10      843.95      881.53     22.39 o
   2   9  10      673.48      638.87     25.54 o
   3   9  10      126.15      120.56      6.79 o
   4   9  10        2.32       -0.87      5.91 o
 -10  10  10       93.31       74.82      6.79 o
  -9  10  10     1037.73     1021.61     20.66 o
  -8  10  10      107.17      100.00      6.52 o
  -7  10  10     1292.09     1327.36     25.02 o
  -6  10  10      113.52      116.18      6.05 o
  -5  10  10     1173.14     1217.16     23.09 o
  -4  10  10      248.29      263.12      8.45 o
  -3  10  10     1342.86     1352.84     29.26 o
  -2  10  10     1370.87     1352.58     42.54 o
  -1  10  10      438.50      425.98     12.60 o
   0  10  10     2390.17     2348.07     56.96 o
   1  10  10        2.28        4.62      6.09 o
   2  10  10     1105.01     1065.03     24.75 o
   3  10  10       55.26       48.00      6.29 o
  -9  11  10        1.81       -3.90      6.05 o
  -8  11  10       72.32       68.11      6.33 o
  -7  11  10       47.56       49.85      5.82 o
  -6  11  10      115.00      117.61      6.45 o
  -5  11  10       62.92       60.57      5.68 o
  -4  11  10      344.05      389.08     10.71 o
  -3  11  10        0.71       -0.45      5.88 o
  -2  11  10       47.19       45.25      6.40 o
  -1  11  10       10.38       22.58      6.31 o
   0  11  10      126.67      128.09      8.28 o
   1  11  10      159.46      172.46     10.25 o
   2  11  10      141.69      162.13      9.28 o
  -8  12  10        3.98        5.23      7.83 o
  -7  12  10      565.11      562.75     14.03 o
  -6  12  10      238.23      222.92      8.49 o
  -5  12  10      744.66      740.04     15.94 o
  -4  12  10      474.88      507.40     12.68 o
  -3  12  10      875.88      880.11     30.77 o
  -2  12  10     1893.59     1920.73     40.71 o
  -1  12  10       53.32       50.98      7.18 o
   0  12  10     1813.87     1831.68     45.93 o
   1  12  10      120.62      125.91      9.68 o
  -6  13  10      468.67      487.67     15.67 o
  -5  13  10      221.06      207.89     14.02 o
  -4  13  10      366.61      380.84     13.53 o
  -3  13  10        3.13        2.54      9.87 o
  -2  13  10      242.51      248.23     10.58 o
  -1  13  10      400.89      455.00     14.93 o
 -13   1  11       58.43       70.64      6.71 o
 -12   1  11     1344.42     1304.31     25.30 o
 -11   1  11       43.35       46.17      5.28 o
 -10   1  11     1592.07     1539.65     28.27 o
  -9   1  11       11.10       21.82      3.74 o
  -8   1  11     5941.57     5854.85    100.38 o
  -7   1  11     2344.71     2517.73     51.35 o
  -6   1  11     6903.99     7191.41    109.55 o
  -5   1  11     5772.71     6139.91    104.47 o
  -4   1  11     2500.80     2658.23     45.87 o
  -3   1  11     6850.69     7315.64    124.46 o
  -2   1  11     1773.53     2028.19     36.17 o
  -1   1  11     4455.79     4820.01    112.57 o
   0   1  11      426.58      482.18     11.02 o
   1   1  11      336.71      313.27     10.82 o
   2   1  11       11.00       17.07      3.39 o
   3   1  11       61.46       63.46      6.75 o
   4   1  11      217.47      242.85      8.05 o
   5   1  11      558.15      594.42     13.35 o
   6   1  11      531.36      540.31     13.11 o
 -13   2  11      134.28      142.02      6.76 o
 -12   2  11        7.07        9.14      4.57 o
 -11   2  11      221.92      206.50      7.49 o
 -10   2  11      198.24      185.13      6.75 o
  -9   2  11     2203.20     2162.42     38.35 o
  -8   2  11        2.59        6.60      3.11 o
  -7   2  11     3777.36     3803.67     76.19 o
  -6   2  11     3507.12     3746.18     71.62 o
  -5   2  11      229.84      224.30      5.81 o
  -4   2  11     3435.14     3563.65     61.13 o
  -3   2  11      163.79      190.41      5.59 o
  -2   2  11      132.32      116.71      5.14 o
  -1   2  11       23.94       20.89      2.30 o
   0   2  11       56.89       56.71      3.59 o
   1   2  11      107.75      110.26      5.02 o
   2   2  11      983.04      956.56     17.55 o
   3   2  11       22.54       21.26      4.16 o
   4   2  11      514.73      525.42     11.83 o
   5   2  11      379.10      384.94     10.46 o
   6   2  11        1.77       -3.46      5.71 o
 -13   3  11      396.36      428.23     10.81 o
 -12   3  11     1081.49     1091.20     19.23 o
 -11   3  11      771.87      755.10     14.06 o
 -10   3  11     2229.19     2177.62     34.08 o
  -9   3  11     4051.75     4067.29     70.37 o
  -8   3  11      154.81      163.49      5.65 o
  -7   3  11       34.58       35.11      3.16 o
  -6   3  11      912.44      907.46     24.26 o
  -5   3  11      808.15      874.53     18.54 o
  -4   3  11     6394.58     6636.74    113.15 o
  -3   3  11      978.60     1014.05     28.92 o
  -2   3  11     2491.42     2541.99     43.78 o
  -1   3  11     3781.17     3767.12     74.74 o
   0   3  11       11.73       16.07      3.44 o
   1   3  11     2250.37     2199.35     44.29 o
   2   3  11       15.06       10.85      3.57 o
   3   3  11      516.89      513.53     11.27 o
   4   3  11       13.15       12.40      4.64 o
   5   3  11      165.32      180.61      7.30 o
   6   3  11       12.40       29.22      5.98 o
 -13   4  11     1579.23     1616.37     40.53 o
 -12   4  11        0.27        7.42      5.05 o
 -11   4  11     1787.39     1797.43     29.03 o
 -10   4  11      781.12      759.57     13.81 o
  -9   4  11      810.05      764.00     13.48 o
  -8   4  11     1769.17     1798.16     32.02 o
  -7   4  11      422.15      378.58      6.82 o
  -6   4  11      343.25      405.14      6.90 o
  -5   4  11      749.09      717.38     12.42 o
  -4   4  11       43.64       48.11      2.69 o
  -3   4  11     5064.66     5264.81     82.96 o
  -2   4  11     5636.17     6173.78    145.88 o
  -1   4  11     3119.53     3131.13     61.78 o
   0   4  11     6959.41     6962.31    136.25 o
   1   4  11        1.09        7.82      4.63 o
   2   4  11      637.64      573.33     14.28 o
   3   4  11       17.11       19.82      4.34 o
   4   4  11      462.21      475.19     12.83 o
   5   4  11       29.41       31.12      5.80 o
 -13   5  11        8.29       -1.51      5.50 o
 -12   5  11        0.89       -0.79      5.02 o
 -11   5  11      292.16      278.84      8.11 o
 -10   5  11      241.06      246.34      7.15 o
  -9   5  11      177.86      160.11      4.84 o
  -8   5  11     1362.92     1288.43     19.16 o
  -7   5  11       72.29       60.17      4.76 o
  -6   5  11      562.15      577.72     12.65 o
  -5   5  11      490.00      485.40      8.82 o
  -4   5  11      979.52      990.01     21.31 o
  -3   5  11      433.83      412.62      8.72 o
  -2   5  11     2138.15     2229.86     44.47 o
  -1   5  11       23.77       27.51      4.53 o
   0   5  11       18.23       28.42      4.11 o
   1   5  11      144.09      135.76      7.16 o
   2   5  11       72.02       60.95      5.44 o
   3   5  11      412.52      433.72     10.45 o
   4   5  11       61.89       57.26      5.41 o
   5   5  11      118.51      127.46      6.99 o
 -12   6  11       47.12       44.42      5.21 o
 -11   6  11      494.92      490.33     10.07 o
 -10   6  11        3.47        6.49      3.83 o
  -9   6  11     2740.28     2678.26     38.28 o
  -8   6  11      277.23      293.19      7.95 o
  -7   6  11     5170.44     5190.32     78.26 o
  -6   6  11     2466.60     2562.61     39.29 o
  -5   6  11     1840.47     1833.83     28.38 o
  -4   6  11     5354.73     5549.67     93.60 o
  -3   6  11       48.81       52.68      3.71 o
  -2   6  11     2805.68     2848.78     56.54 o
  -1   6  11       11.82       16.13      3.90 o
   0   6  11     1509.65     1502.75     31.35 o
   1   6  11       59.91       58.82      5.34 o
   2   6  11     1775.60     1697.31     35.60 o
   3   6  11      125.83      124.69      6.03 o
   4   6  11      696.42      679.30     14.93 o
   5   6  11      198.35      211.05     11.46 o
 -12   7  11       18.44       12.85      5.66 o
 -11   7  11      113.66      100.24      6.56 o
 -10   7  11       98.73       93.60      6.08 o
  -9   7  11       61.46       66.80      5.36 o
  -8   7  11      717.94      665.85     19.67 o
  -7   7  11      627.69      637.24     18.16 o
  -6   7  11      809.16      788.34     15.24 o
  -5   7  11     1077.43     1081.30     19.97 o
  -4   7  11      477.20      494.37     13.60 o
  -3   7  11      105.32      111.95      4.78 o
  -2   7  11      123.48      127.78      5.78 o
  -1   7  11        3.25        2.23      4.24 o
   0   7  11        2.39       -2.12      4.61 o
   1   7  11       12.02        4.96      5.21 o
   2   7  11        7.00        3.64      5.44 o
   3   7  11        6.18        3.19      6.10 o
   4   7  11       24.55       31.92      5.86 o
 -11   8  11      382.66      367.83     11.05 o
 -10   8  11       26.26       15.22      5.57 o
  -9   8  11     1204.28     1190.12     22.90 o
  -8   8  11       16.94       25.92      5.68 o
  -7   8  11     1737.53     1706.67     30.65 o
  -6   8  11      478.68      532.55     12.81 o
  -5   8  11     1505.91     1508.79     27.25 o
  -4   8  11     2630.07     2625.18     45.54 o
  -3   8  11       76.01       71.63      5.14 o
  -2   8  11     1350.77     1361.07     33.79 o
  -1   8  11       10.74       11.81      4.85 o
   0   8  11      950.73      982.38     21.98 o
   1   8  11       41.30       39.70      5.78 o
   2   8  11     1812.45     1791.17     37.88 o
   3   8  11      323.04      324.25     12.22 o
   4   8  11      487.08      509.09     12.84 o
 -11   9  11       72.49       83.77      6.87 o
 -10   9  11      710.64      711.06     24.96 o
  -9   9  11       47.89       56.78      5.85 o
  -8   9  11     2447.72     2338.64     41.56 o
  -7   9  11      656.99      690.57     14.79 o
  -6   9  11     1586.58     1507.12     27.41 o
  -5   9  11     1683.16     1736.90     31.22 o
  -4   9  11       35.49       28.63      4.58 o
  -3   9  11      730.11      732.65     17.18 o
  -2   9  11       47.39       59.22      5.78 o
  -1   9  11      435.51      403.16     16.15 o
   0   9  11      543.95      539.78     15.14 o
   1   9  11      784.24      726.04     18.10 o
   2   9  11       27.72       37.16      6.75 o
   3   9  11      605.54      606.33     16.90 o
 -10  10  11       31.21       32.85      6.39 o
  -9  10  11       31.67       26.32      6.05 o
  -8  10  11      144.27      136.50      6.89 o
  -7  10  11        5.32        0.91      5.33 o
  -6  10  11        5.38        5.50      5.02 o
  -5  10  11       36.32       46.73      5.13 o
  -4  10  11        8.53       -0.17      4.87 o
  -3  10  11      397.35      423.03     12.62 o
  -2  10  11     1383.49     1397.16     30.25 o
  -1  10  11      237.36      213.53      8.92 o
   0  10  11      974.20      950.40     26.62 o
   1  10  11       26.86       26.82      6.73 o
   2  10  11       31.41       27.78      9.52 o
  -9  11  11     1058.54     1100.25     22.15 o
  -8  11  11      265.04      276.69     10.28 o
  -7  11  11      174.17      177.58      7.61 o
  -6  11  11      321.64      323.95      9.97 o
  -5  11  11      127.98      119.26      7.07 o
  -4  11  11     1410.57     1492.58     30.08 o
  -3  11  11     1271.66     1247.59     27.95 o
  -2  11  11      513.55      527.40     15.13 o
  -1  11  11     1399.29     1434.39     31.59 o
   0  11  11       20.19       38.78      7.27 o
   1  11  11     1034.16     1090.19     25.38 o
  -7  12  11      591.98      594.48     14.30 o
  -6  12  11        4.36       -5.27      5.77 o
  -5  12  11       28.13       33.92      6.20 o
  -4  12  11       22.79       33.20      7.18 o
  -3  12  11      422.45      465.88     14.60 o
  -2  12  11      355.59      340.64     12.50 o
  -1  12  11        9.03       -2.20      6.83 o
   0  12  11       42.33       33.70     10.74 o
  -5  13  11      537.98      538.73     25.23 o
  -4  13  11      106.27       90.90      8.18 o
  -3  13  11      387.84      367.42     13.53 o
 -14   0  12      176.46      173.36     13.36 o
 -13   0  12      216.44      239.58     12.85 o
 -12   0  12      158.68      143.50     10.22 o
 -11   0  12     1942.44     1881.23     61.59 o
 -10   0  12      100.94      109.93     12.24 o
  -9   0  12     4326.25     4250.88    103.99 o
  -8   0  12     1800.62     1766.07     64.56 o
  -7   0  12     2612.57     2503.98    103.79 o
  -6   0  12     7080.84     7243.08    172.62 o
  -5   0  12      485.53      415.51      9.37 o
  -4   0  12     4589.39     4597.78     91.58 o
  -3   0  12     1329.65     1475.79     30.27 o
  -2   0  12      150.00      131.76      7.42 o
  -1   0  12      212.24      197.38     11.13 o
   0   0  12     1996.74     1971.62     71.98 o
   1   0  12      560.59      559.50     25.23 o
   2   0  12     8433.02     8407.39    268.99 o
   3   0  12      158.50      159.21     16.33 o
   4   0  12     1893.82     1892.42     47.65 o
   5   0  12     1047.90     1106.59     30.42 o
 -14   1  12      158.54      170.50      7.64 o
 -13   1  12      106.13      102.68      7.14 o
 -12   1  12       91.08       81.78      6.29 o
 -11   1  12        5.19        1.27      4.70 o
 -10   1  12      139.85      127.66      5.74 o
  -9   1  12      100.76       95.48     10.10 o
  -8   1  12      957.79      877.14     19.27 o
  -7   1  12       65.74       60.50      2.84 o
  -6   1  12     1036.30     1088.47     18.86 o
  -5   1  12      937.18      932.06     17.26 o
  -4   1  12      199.15      204.86      7.28 o
  -3   1  12       22.67       20.09      1.79 o
  -2   1  12       59.03       85.20      3.14 o
  -1   1  12      206.43      192.79      8.12 o
   0   1  12      539.75      527.86     16.00 o
   1   1  12      144.87      145.14      6.10 o
   2   1  12        7.10        6.31      4.58 o
   3   1  12      440.19      439.55     10.45 o
   4   1  12      131.78      125.88      6.18 o
   5   1  12       11.20        9.48      5.47 o
 -13   2  12      990.40     1023.13     21.06 o
 -12   2  12      116.38      123.52      5.83 o
 -11   2  12     1919.76     1899.18     34.75 o
 -10   2  12       15.75       21.42      4.43 o
  -9   2  12     1624.22     1602.29     29.10 o
  -8   2  12      496.76      515.25     10.94 o
  -7   2  12     1355.06     1371.25     25.51 o
  -6   2  12     1519.86     1657.30     30.96 o
  -5   2  12     1741.07     1794.74     31.51 o
  -4   2  12     2743.59     2969.40     51.24 o
  -3   2  12     1617.30     1719.93     27.40 o
  -2   2  12     3512.04     3603.69     74.08 o
  -1   2  12        1.06        1.68      3.91 o
   0   2  12     2350.19     2313.31     46.14 o
   1   2  12     1969.72     1856.85     37.76 o
   2   2  12      227.51      229.72      9.55 o
   3   2  12      781.88      740.76     14.86 o
   4   2  12       13.46       11.35      4.83 o
   5   2  12        5.10        5.91      5.54 o
 -13   3  12       28.00       24.19      5.55 o
 -12   3  12     1599.78     1620.02     26.64 o
 -11   3  12      882.79      897.93     15.93 o
 -10   3  12     2595.42     2521.92     39.02 o
  -9   3  12     1899.13     1856.72     33.35 o
  -8   3  12     1456.52     1402.67     25.54 o
  -7   3  12      536.80      519.22     10.74 o
  -6   3  12     3038.56     3073.28     43.62 o
  -5   3  12      901.56      910.02     20.88 o
  -4   3  12     2218.47     2293.61     45.64 o
  -3   3  12     1843.90     1941.97     34.93 o
  -2   3  12       19.64       25.81      3.17 o
  -1   3  12     1743.45     1674.94     33.82 o
   0   3  12      412.73      381.16      9.91 o
   1   3  12     1451.80     1432.14     29.81 o
   2   3  12      686.70      664.33     15.82 o
   3   3  12      326.96      310.18     10.58 o
   4   3  12      177.38      175.50      9.00 o
   5   3  12       39.03       50.42      6.10 o
 -13   4  12      592.22      612.07     13.21 o
 -12   4  12       68.74       64.97      5.33 o
 -11   4  12      674.02      686.08     21.74 o
 -10   4  12       96.22       86.86      4.65 o
  -9   4  12      542.26      522.58     10.08 o
  -8   4  12      671.43      658.66     10.71 o
  -7   4  12       12.80       15.03      2.40 o
  -6   4  12     1463.11     1557.37     22.26 o
  -5   4  12      183.43      218.78      4.98 o
  -4   4  12      443.73      506.46      9.74 o
  -3   4  12      239.38      240.35      5.34 o
  -2   4  12      603.23      583.52     13.05 o
  -1   4  12      195.54      203.10      9.74 o
   0   4  12      820.13      808.00     17.74 o
   1   4  12       60.71       51.71      4.91 o
   2   4  12      346.65      367.31     11.13 o
   3   4  12       45.51       56.98      6.09 o
   4   4  12      186.01      171.61     12.48 o
   5   4  12       28.32       38.57      6.10 o
 -13   5  12       15.75       37.90      5.92 o
 -12   5  12     2017.62     1979.58     45.91 o
 -11   5  12      172.26      160.28      7.12 o
 -10   5  12     2510.94     2486.80     35.83 o
  -9   5  12     1594.94     1611.39     23.70 o
  -8   5  12      539.47      539.77     11.23 o
  -7   5  12     1763.94     1864.02     28.97 o
  -6   5  12     1909.32     1858.08     28.79 o
  -5   5  12     1551.02     1644.12     25.67 o
  -4   5  12     4918.09     5173.07     87.32 o
  -3   5  12     1559.46     1613.28     28.34 o
  -2   5  12      511.92      563.12     17.82 o
  -1   5  12      855.61      854.46     18.72 o
   0   5  12      363.06      348.82     10.02 o
   1   5  12      213.27      218.70      8.48 o
   2   5  12      375.19      364.96     12.45 o
   3   5  12       68.08       66.59      8.87 o
   4   5  12      149.26      148.48      6.99 o
 -12   6  12        7.25       11.63      4.88 o
 -11   6  12      924.53      921.32     16.38 o
 -10   6  12      801.43      746.15     12.75 o
  -9   6  12       30.44       18.37      3.88 o
  -8   6  12      123.15      124.36      4.72 o
  -7   6  12      247.36      264.62      6.57 o
  -6   6  12      638.81      618.74     10.97 o
  -5   6  12      489.75      501.26      9.37 o
  -4   6  12      159.93      156.94      5.41 o
  -3   6  12      104.25      115.54      4.54 o
  -2   6  12       39.89       41.64      4.17 o
  -1   6  12       20.54       20.81      4.34 o
   0   6  12        0.74        4.42      4.56 o
   1   6  12       10.27       13.64      5.00 o
   2   6  12      289.10      312.96     12.90 o
   3   6  12       17.47       17.60      6.53 o
   4   6  12       23.67       19.78      7.09 o
 -12   7  12      717.14      762.91     16.98 o
 -11   7  12       54.43       55.43      6.02 o
 -10   7  12      902.30      873.50     17.69 o
  -9   7  12       13.96        6.83      4.72 o
  -8   7  12     3859.95     3835.36     65.70 o
  -7   7  12     2427.62     2433.80     42.32 o
  -6   7  12     1095.50     1126.05     20.87 o
  -5   7  12     7068.03     7197.61    178.97 o
  -4   7  12      133.85      125.54      5.68 o
  -3   7  12     4117.98     4113.15     70.05 o
  -2   7  12       36.93       40.96      4.61 o
  -1   7  12     2031.84     2044.22     41.76 o
   0   7  12      299.84      266.85      9.59 o
   1   7  12     1917.35     1865.01     38.93 o
   2   7  12       47.36       42.72      6.40 o
   3   7  12     1764.11     1774.27     38.01 o
   4   7  12      173.45      175.01     10.69 o
 -11   8  12       13.34       17.70      6.16 o
 -10   8  12       88.82       91.67      6.39 o
  -9   8  12      156.86      145.09      8.46 o
  -8   8  12        7.96       16.53      4.72 o
  -7   8  12      983.24      963.40     21.53 o
  -6   8  12     1190.68     1241.33     22.83 o
  -5   8  12      808.93      799.75     15.78 o
  -4   8  12     1980.49     2043.43     36.03 o
  -3   8  12        0.51       -0.15      6.43 o
  -2   8  12      248.39      240.65      9.39 o
  -1   8  12       57.54       45.21      5.64 o
   0   8  12        8.90        6.58      5.64 o
   1   8  12       17.28       28.50     11.61 o
   2   8  12      435.32      403.59     13.16 o
   3   8  12      265.53      282.14     11.36 o
 -11   9  12        9.20        3.90      6.24 o
 -10   9  12      628.78      669.41     15.42 o
  -9   9  12      199.42      176.61      7.45 o
  -8   9  12       39.55       47.28      5.57 o
  -7   9  12      234.82      198.55      7.27 o
  -6   9  12       51.97       49.31      5.09 o
  -5   9  12      223.20      215.41      7.93 o
  -4   9  12      901.17      880.03     17.55 o
  -3   9  12     1158.81     1137.62     30.94 o
  -2   9  12       87.30       92.54      6.60 o
  -1   9  12     1460.55     1461.68     31.35 o
   0   9  12      389.34      345.44     11.52 o
   1   9  12      231.10      245.80      9.88 o
   2   9  12        5.37        2.62      7.44 o
 -10  10  12      654.31      682.46     16.35 o
  -9  10  12      395.97      388.00     11.33 o
  -8  10  12     1023.69      993.45     20.03 o
  -7  10  12      172.23      194.63      7.64 o
  -6  10  12      587.47      602.19     13.59 o
  -5  10  12      226.36      247.40      8.27 o
  -4  10  12      496.90      515.63     12.17 o
  -3  10  12      215.12      205.54      8.48 o
  -2  10  12     1922.55     1911.98     39.91 o
  -1  10  12      119.66      108.08      7.36 o
   0  10  12     1665.72     1609.03     34.92 o
   1  10  12      332.80      334.57     12.53 o
  -9  11  12       34.37       34.90      7.60 o
  -8  11  12        9.92       20.59      6.15 o
  -7  11  12       39.15       32.95      6.05 o
  -6  11  12        3.79       -5.88      5.33 o
  -5  11  12       71.12       70.50      6.17 o
  -4  11  12       48.54       41.38      6.78 o
  -3  11  12       84.65       81.89      7.28 o
  -2  11  12       79.53       86.41      7.71 o
  -1  11  12       56.93       59.06      7.47 o
   0  11  12       82.78       94.96      8.15 o
  -7  12  12      340.17      367.08     11.39 o
  -6  12  12      426.45      446.21     14.03 o
  -5  12  12      169.61      149.18      7.71 o
  -4  12  12      726.26      682.87     18.49 o
  -3  12  12      246.43      245.92     10.56 o
  -2  12  12     1606.50     1612.31     35.29 o
  -1  12  12        0.59       -7.51      7.20 o
 -14   1  13     1240.43     1274.52     25.77 o
 -13   1  13      321.31      313.66     10.75 o
 -12   1  13      945.64      946.08     19.47 o
 -11   1  13      884.28      850.65     17.52 o
 -10   1  13     1452.57     1390.54     25.85 o
  -9   1  13      746.15      769.51     15.30 o
  -8   1  13     3490.94     3359.93     58.18 o
  -7   1  13     1881.96     1931.21     40.93 o
  -6   1  13     1207.44     1189.10     21.42 o
  -5   1  13     4112.96     4273.18     73.28 o
  -4   1  13       21.67       24.14      3.96 o
  -3   1  13     4534.24     4783.89     97.39 o
  -2   1  13      163.78      136.81      6.76 o
  -1   1  13     2127.72     2151.96     55.09 o
   0   1  13      118.98       95.20      6.54 o
   1   1  13     1128.26     1060.66     29.38 o
   2   1  13      251.60      242.87      9.05 o
   3   1  13      839.56      867.09     20.38 o
   4   1  13      781.85      808.02     16.61 o
   5   1  13       78.54       81.57      6.68 o
 -13   2  13       32.82       29.23      7.50 o
 -12   2  13        7.20       12.89      5.65 o
 -11   2  13       14.76       17.22      4.89 o
 -10   2  13      593.78      583.97     13.07 o
  -9   2  13      778.58      782.83     16.71 o
  -8   2  13      417.83      439.47     12.42 o
  -7   2  13     1158.79     1103.98     23.91 o
  -6   2  13     3135.25     3170.96     54.75 o
  -5   2  13      197.86      169.62      8.50 o
  -4   2  13     2067.51     2112.43     42.38 o
  -3   2  13      178.29      169.34      4.77 o
  -2   2  13      800.17      780.71     21.25 o
  -1   2  13      272.08      234.93     23.00 o
   0   2  13        7.38        8.16      7.05 o
   1   2  13       10.31       17.81      7.42 o
   2   2  13       53.03       52.45      5.56 o
   3   2  13      329.84      318.29     10.81 o
   4   2  13      257.62      269.51      8.92 o
 -13   3  13       44.68       42.12      5.48 o
 -12   3  13     1582.28     1595.73     30.01 o
 -11   3  13      886.01      860.91     17.70 o
 -10   3  13     1022.87     1008.69     19.84 o
  -9   3  13     4168.39     4118.68     71.32 o
  -8   3  13        9.48       11.80      3.33 o
  -7   3  13     1107.58     1124.06     18.51 o
  -6   3  13       89.39       98.95      3.76 o
  -5   3  13       36.39       32.10      4.94 o
  -4   3  13      399.68      433.09     10.85 o
  -3   3  13     1980.05     2053.66     42.84 o
  -2   3  13      109.89      112.71      6.68 o
  -1   3  13     2902.84     2822.56     71.88 o
   0   3  13      673.92      675.20     20.20 o
   1   3  13      230.27      239.84     11.23 o
   2   3  13      151.91      166.54     10.59 o
   3   3  13       33.19       42.24      8.73 o
   4   3  13       58.71       67.47      7.31 o
 -13   4  13     1598.50     1560.30     33.44 o
 -12   4  13       43.41       41.03      5.10 o
 -11   4  13     2128.36     2042.89     33.54 o
 -10   4  13     1535.71     1525.73     28.08 o
  -9   4  13      820.70      791.33     16.03 o
  -8   4  13     1552.22     1534.99     24.93 o
  -7   4  13       99.96       95.59      4.19 o
  -6   4  13      324.23      351.54      7.33 o
  -5   4  13      580.66      588.20     10.31 o
  -4   4  13     1018.85     1089.85     25.75 o
  -3   4  13       23.37       20.82      3.46 o
  -2   4  13     3937.28     4016.31    101.26 o
  -1   4  13      684.31      667.02     15.13 o
   0   4  13     2392.69     2362.85     47.55 o
   1   4  13     1874.56     1764.98     44.16 o
   2   4  13      170.57      167.65      8.06 o
   3   4  13      189.23      168.59      8.19 o
   4   4  13       82.55       84.84      7.75 o
 -13   5  13       29.77       21.83      5.58 o
 -12   5  13       80.84       79.19      6.73 o
 -11   5  13       26.78       23.90      4.25 o
 -10   5  13       52.95       44.59      3.96 o
  -9   5  13      201.41      178.15      5.00 o
  -8   5  13     1159.86     1186.36     22.14 o
  -7   5  13        6.00       10.37      3.50 o
  -6   5  13     1929.22     1958.07     34.65 o
  -5   5  13     2692.42     2693.62     46.88 o
  -4   5  13      103.80      114.88      4.30 o
  -3   5  13      823.48      830.38     15.79 o
  -2   5  13       21.06       24.07      3.97 o
  -1   5  13       24.18       14.43      4.34 o
   0   5  13      525.55      487.65     12.62 o
   1   5  13       66.30       71.60      5.88 o
   2   5  13       20.44       13.29      5.65 o
   3   5  13       29.20       24.29      7.30 o
   4   5  13      105.73      103.02      8.28 o
 -12   6  13      237.75      228.86      6.99 o
 -11   6  13      495.71      510.42     10.28 o
 -10   6  13      409.84      417.88      9.38 o
  -9   6  13     1568.42     1487.06     24.01 o
  -8   6  13      805.33      809.49     14.01 o
  -7   6  13     1732.27     1679.23     26.40 o
  -6   6  13     1431.10     1451.95     23.02 o
  -5   6  13      207.94      195.26      6.08 o
  -4   6  13     1879.91     1919.83     33.64 o
  -3   6  13      194.54      186.26      8.40 o
  -2   6  13     1976.23     1983.71     40.47 o
  -1   6  13      151.98      158.53      6.76 o
   0   6  13     2303.98     2232.27     45.46 o
   1   6  13      216.65      196.28      9.18 o
   2   6  13     1495.68     1472.31     31.91 o
   3   6  13      780.37      776.11     19.52 o
 -12   7  13       25.78       22.61      6.30 o
 -11   7  13       70.46       71.79      6.15 o
 -10   7  13       79.88       84.40      6.02 o
  -9   7  13       75.36       79.77      5.47 o
  -8   7  13       99.33       94.94      5.36 o
  -7   7  13       57.63       58.29      4.60 o
  -6   7  13       15.85       20.07      3.95 o
  -5   7  13       96.01       85.52      6.00 o
  -4   7  13       35.32       39.99      4.21 o
  -3   7  13        8.92        8.90      5.07 o
  -2   7  13        4.06        2.97      4.61 o
  -1   7  13      474.85      474.80     12.62 o
   0   7  13      181.72      169.49      7.47 o
   1   7  13      585.85      595.14     15.58 o
   2   7  13      108.63      104.98      7.62 o
   3   7  13      267.87      228.99     10.42 o
 -11   8  13      637.28      657.13     15.12 o
 -10   8  13      561.84      505.68     12.54 o
  -9   8  13     1084.14     1098.12     21.34 o
  -8   8  13     2320.32     2250.31     41.13 o
  -7   8  13     1177.36     1153.71     21.71 o
  -6   8  13     2863.13     2876.87     49.90 o
  -5   8  13      169.86      173.70     10.60 o
  -4   8  13     1826.23     1899.25     33.71 o
  -3   8  13      198.50      194.61      8.12 o
  -2   8  13      772.99      763.44     17.86 o
  -1   8  13       39.72       37.79      5.73 o
   0   8  13      476.39      468.92     13.53 o
   1   8  13       50.07       50.51      8.58 o
   2   8  13      221.48      233.63     11.92 o
 -11   9  13      134.29      129.33      7.67 o
 -10   9  13      739.78      734.19     16.31 o
  -9   9  13       86.37       87.09      6.26 o
  -8   9  13     2040.83     2022.46     36.40 o
  -7   9  13     1359.78     1310.50     24.60 o
  -6   9  13      536.63      538.41     12.46 o
  -5   9  13     4434.93     4315.05     74.02 o
  -4   9  13      399.49      391.06     10.20 o
  -3   9  13     1042.98     1017.04     22.85 o
  -2   9  13      164.76      158.48      7.71 o
  -1   9  13       73.10       75.42      6.84 o
   0   9  13        2.73        1.07      6.40 o
   1   9  13      294.05      270.13     10.93 o
   2   9  13       46.92       49.72     11.87 o
 -10  10  13      684.18      712.37     21.95 o
  -9  10  13        4.09        5.08      5.97 o
  -8  10  13      163.59      176.25      7.58 o
  -7  10  13       97.35       97.68      6.45 o
  -6  10  13       28.60       47.23     10.50 o
  -5  10  13        2.03        1.70      5.15 o
  -4  10  13       58.09       48.19      6.44 o
  -3  10  13      682.12      671.66     17.29 o
  -2  10  13      947.94      969.62     22.60 o
  -1  10  13      350.31      366.57     14.69 o
   0  10  13     1004.34     1028.73     24.26 o
   1  10  13      235.00      239.28     10.59 o
  -8  11  13       54.25       59.88      6.89 o
  -7  11  13     1061.85     1130.67     22.44 o
  -6  11  13       55.66       46.67      6.26 o
  -5  11  13      656.84      648.56     18.32 o
  -4  11  13      900.08      912.17     21.98 o
  -3  11  13     1677.31     1735.13     37.20 o
  -2  11  13      218.32      229.74     14.24 o
  -1  11  13     1672.98     1752.05     60.89 o
  -6  12  13      284.65      275.76      9.76 o
  -5  12  13        4.02       -6.81      6.65 o
  -4  12  13       54.20       42.94      7.69 o
  -3  12  13      103.16      112.61      8.67 o
 -14   0  14      724.52      737.91     24.39 o
 -13   0  14      269.12      270.07     13.37 o
 -12   0  14      130.81      122.73      9.44 o
 -11   0  14       52.36       57.27      7.82 o
 -10   0  14       30.39       30.16      7.42 o
  -9   0  14      648.96      595.71     18.10 o
  -8   0  14     1314.64     1302.41     33.57 o
  -7   0  14      802.29      793.49     21.49 o
  -6   0  14     6436.19     6557.11    130.51 o
  -5   0  14      220.01      238.22      6.51 o
  -4   0  14     4372.67     4432.17     88.74 o
  -3   0  14     1836.51     1717.09     61.59 o
  -2   0  14     1260.92     1081.16     40.07 o
  -1   0  14     1126.36      996.57     38.59 o
   0   0  14      690.25      640.39     27.46 o
   1   0  14     1003.33      975.05     39.33 o
   2   0  14      800.45      828.87     36.36 o
   3   0  14     1326.00     1352.75     54.17 o
   4   0  14      473.10      502.90     17.82 o
 -14   1  14       15.25       13.36      6.66 o
 -13   1  14      460.94      441.15     12.41 o
 -12   1  14       15.65       20.46      5.53 o
 -11   1  14      130.40      127.62     12.00 o
 -10   1  14       20.79       28.18      4.82 o
  -9   1  14      542.11      526.75     11.41 o
  -8   1  14     1398.35     1354.61     24.76 o
  -7   1  14       10.85       13.77      2.26 o
  -6   1  14      939.83      895.41     19.27 o
  -5   1  14     1607.99     1646.51     29.30 o
  -4   1  14      451.16      468.60      8.57 o
  -3   1  14       21.47       12.77      3.38 o
  -2   1  14      326.88      278.52      9.70 o
  -1   1  14       23.40       19.83      4.96 o
   0   1  14       28.56       38.34      6.02 o
   1   1  14     1848.07     1764.27     48.98 o
   2   1  14       18.60       23.00      7.35 o
   3   1  14      623.14      629.68     21.51 o
   4   1  14      191.86      201.12     16.97 o
 -13   2  14     1009.39      993.26     20.58 o
 -12   2  14      451.19      442.34     11.68 o
 -11   2  14     1808.54     1799.20     54.68 o
 -10   2  14     2654.64     2579.06     45.68 o
  -9   2  14       44.27       34.88      4.50 o
  -8   2  14     2289.87     2300.74     40.41 o
  -7   2  14      252.72      277.12      7.23 o
  -6   2  14     1558.70     1532.53     31.55 o
  -5   2  14       29.76       37.43      4.14 o
  -4   2  14     1470.76     1579.17     53.80 o
  -3   2  14       73.05       85.81      6.68 o
  -2   2  14     2118.12     2158.64     55.35 o
  -1   2  14      733.44      730.85     21.25 o
   0   2  14     2104.73     2075.28     54.04 o
   1   2  14     2248.20     2181.07     57.19 o
   2   2  14      173.04      145.33      9.70 o
   3   2  14      244.14      244.63     12.01 o
   4   2  14       25.80       17.78      6.99 o
 -13   3  14       88.78       93.11      7.11 o
 -12   3  14     1237.92     1268.54     24.73 o
 -11   3  14      935.49      886.42     20.84 o
 -10   3  14      308.99      280.69      8.71 o
  -9   3  14     1625.37     1586.01     28.92 o
  -8   3  14      230.70      252.22      7.31 o
  -7   3  14     1753.89     1758.47     31.24 o
  -6   3  14      881.56      877.37     19.27 o
  -5   3  14     1948.78     1961.27     39.81 o
  -4   3  14     1141.40     1094.40     23.27 o
  -3   3  14     1151.71     1195.15     31.47 o
  -2   3  14      250.59      244.23      9.61 o
  -1   3  14     1365.49     1350.52     35.94 o
   0   3  14       57.08       52.62      7.79 o
   1   3  14      791.94      771.94     23.59 o
   2   3  14       40.74       38.76      5.90 o
   3   3  14       52.86       41.50      8.56 o
   4   3  14       11.08       16.39      7.36 o
 -13   4  14      267.41      285.88     11.30 o
 -12   4  14       27.73       21.90      5.77 o
 -11   4  14     1305.44     1274.75     24.55 o
 -10   4  14       22.25       32.15      4.87 o
  -9   4  14      562.04      532.99     10.67 o
  -8   4  14     1027.46     1040.76     21.21 o
  -7   4  14      179.57      187.69      7.16 o
  -6   4  14     1835.67     1856.24     32.90 o
  -5   4  14      146.93      146.52      4.12 o
  -4   4  14     1243.91     1257.43     26.69 o
  -3   4  14       35.61       32.08      4.38 o
  -2   4  14      597.84      602.44     17.82 o
  -1   4  14      322.62      303.53     12.03 o
   0   4  14      103.13      104.54      7.82 o
   1   4  14      196.93      172.87      8.74 o
   2   4  14        3.45        7.55      6.62 o
   3   4  14       15.43        5.05      6.33 o
 -13   5  14       28.66       47.83      5.77 o
 -12   5  14     1068.89     1091.69     19.75 o
 -11   5  14      614.10      604.14     14.33 o
 -10   5  14      587.46      572.51     11.79 o
  -9   5  14     3237.17     3218.10     56.30 o
  -8   5  14       90.20       94.83      4.92 o
  -7   5  14     4873.12     4799.21     82.33 o
  -6   5  14      128.95      114.30      4.96 o
  -5   5  14     4328.63     4387.21     88.44 o
  -4   5  14      218.81      225.22      7.97 o
  -3   5  14     5160.61     5200.59    130.65 o
  -2   5  14      122.70      102.82      7.79 o
  -1   5  14     2618.21     2564.74     66.11 o
   0   5  14     1276.20     1250.36     26.79 o
   1   5  14      200.81      215.23      8.93 o
   2   5  14      641.21      678.41     27.94 o
   3   5  14       35.28       37.90      7.09 o
 -12   6  14       48.67       42.94      5.66 o
 -11   6  14      170.42      174.20      6.88 o
 -10   6  14      162.83      178.10      7.02 o
  -9   6  14      255.17      251.03      8.03 o
  -8   6  14       14.08       10.50      3.95 o
  -7   6  14      346.57      358.22      8.92 o
  -6   6  14       88.58      103.32      4.77 o
  -5   6  14      218.59      210.28     12.31 o
  -4   6  14      735.21      757.16     17.83 o
  -3   6  14      280.48      273.29     22.26 o
  -2   6  14      257.26      268.71      8.87 o
  -1   6  14      143.50      149.51      8.66 o
   0   6  14       33.66       26.74      5.94 o
   1   6  14      132.30      131.62      7.31 o
   2   6  14      374.35      420.10     13.29 o
   3   6  14       40.46       36.12      7.62 o
 -12   7  14      130.30      125.17      7.60 o
 -11   7  14      518.52      506.86     12.71 o
 -10   7  14      125.12      126.53      6.64 o
  -9   7  14       43.42       41.14      5.09 o
  -8   7  14      475.83      510.92     11.79 o
  -7   7  14     1657.21     1604.48     28.84 o
  -6   7  14       96.66      101.47      4.98 o
  -5   7  14     4812.77     4862.83     82.51 o
  -4   7  14      250.47      251.71      7.69 o
  -3   7  14      931.66      958.97     21.31 o
  -2   7  14      469.94      513.63     13.16 o
  -1   7  14       19.43       20.79      5.21 o
   0   7  14       26.34       31.51      5.88 o
   1   7  14      748.65      793.65     19.28 o
   2   7  14      113.05      105.87      8.28 o
 -11   8  14      231.22      224.88      8.65 o
 -10   8  14       21.07       20.14      5.64 o
  -9   8  14        5.24        6.78      5.03 o
  -8   8  14       70.08       73.05      5.47 o
  -7   8  14      251.15      248.34      8.21 o
  -6   8  14      609.96      673.45     25.82 o
  -5   8  14        8.30        7.42      4.39 o
  -4   8  14      515.57      577.88     12.71 o
  -3   8  14      300.27      314.39     10.41 o
  -2   8  14       81.51       88.55      6.60 o
  -1   8  14       22.56       26.23      5.96 o
   0   8  14       52.52       54.49      9.02 o
   1   8  14        2.19        3.67      6.51 o
 -10   9  14      649.94      582.69     14.12 o
  -9   9  14     1394.76     1410.52     26.72 o
  -8   9  14      202.90      204.55      7.82 o
  -7   9  14      760.91      760.45     16.16 o
  -6   9  14      475.50      452.35     11.26 o
  -5   9  14      176.08      162.21      6.78 o
  -4   9  14      976.26      972.70     33.61 o
  -3   9  14      789.79      800.51     19.13 o
  -2   9  14       48.16       47.29      6.60 o
  -1   9  14      682.93      680.85     17.34 o
   0   9  14     1023.59     1071.83     24.82 o
   1   9  14       46.44       38.40      7.50 o
  -9  10  14      262.59      233.66      8.76 o
  -8  10  14     1119.43     1132.81     22.36 o
  -7  10  14       57.29       76.14      6.27 o
  -6  10  14      512.99      530.74     13.87 o
  -5  10  14      270.19      249.18      8.97 o
  -4  10  14      568.57      568.90     15.42 o
  -3  10  14      239.23      235.12     13.27 o
  -2  10  14      846.42      837.92     20.56 o
  -1  10  14      360.06      346.49     12.72 o
   0  10  14      295.46      265.46     11.59 o
  -8  11  14       36.47       47.75      6.78 o
  -7  11  14      207.81      208.32     10.28 o
  -6  11  14        8.83       10.43      5.97 o
  -5  11  14      233.97      244.57      9.02 o
  -4  11  14       12.77       11.90      6.60 o
  -3  11  14       20.33       21.51      7.04 o
  -2  11  14       36.67       35.89      7.47 o
 -13   1  15      762.71      735.27     16.69 o
 -12   1  15       12.72       16.05      7.42 o
 -11   1  15      988.59      975.43     19.57 o
 -10   1  15       33.09       23.78      4.41 o
  -9   1  15     2745.10     2679.42     47.08 o
  -8   1  15       75.21       59.74      3.76 o
  -7   1  15     6154.56     6179.93    105.60 o
  -6   1  15       98.68      104.76      9.13 o
  -5   1  15     6898.01     7074.64    137.91 o
  -4   1  15     1725.69     1787.94     36.84 o
  -3   1  15     3219.18     3196.33     80.54 o
  -2   1  15     1350.92     1357.57     35.68 o
  -1   1  15      385.81      366.67     13.12 o
   0   1  15       14.82        9.65      6.30 o
   1   1  15      297.07      312.79     13.64 o
   2   1  15       96.40      101.80      9.44 o
   3   1  15      190.04      179.72     11.80 o
 -13   2  15        3.99       -6.33      5.84 o
 -12   2  15       99.25       87.68      6.39 o
 -11   2  15      291.07      291.85      9.35 o
 -10   2  15       87.73       80.52      6.00 o
  -9   2  15       20.81       14.02      3.90 o
  -8   2  15     1413.17     1423.25     25.87 o
  -7   2  15       12.99       16.37      2.50 o
  -6   2  15     2071.49     2104.20     42.53 o
  -5   2  15      361.88      383.50     10.99 o
  -4   2  15     1463.65     1452.61     30.27 o
  -3   2  15      299.75      282.84      9.93 o
  -2   2  15      124.50      110.79      8.53 o
  -1   2  15      133.73      117.54      7.35 o
   0   2  15       31.08       33.35      6.54 o
   1   2  15      108.65      109.44     18.92 o
   2   2  15      197.70      206.93     11.80 o
   3   2  15      424.61      432.09     18.36 o
 -13   3  15      106.25       99.23      7.03 o
 -12   3  15      258.32      246.97      8.52 o
 -11   3  15     1744.21     1705.35     31.32 o
 -10   3  15      133.10      121.93      5.71 o
  -9   3  15     3035.30     2962.93     51.89 o
  -8   3  15       18.06       19.96      3.15 o
  -7   3  15      859.62      820.39     15.73 o
  -6   3  15       47.20       41.97      4.77 o
  -5   3  15      239.33      245.67      8.55 o
  -4   3  15       59.07       63.98      4.04 o
  -3   3  15     1945.03     1994.83     50.89 o
  -2   3  15        7.18       11.76      5.17 o
  -1   3  15     1845.11     1809.51     47.48 o
   0   3  15     1173.61     1133.72     31.74 o
   1   3  15        2.10        8.53      7.35 o
   2   3  15      826.51      816.63     25.71 o
   3   3  15      130.77      100.04      7.85 o
 -13   4  15      403.01      398.14     12.04 o
 -12   4  15      779.23      782.53     17.14 o
 -11   4  15     1070.59     1060.16     20.95 o
 -10   4  15     4005.99     3876.72     60.79 o
  -9   4  15       11.22       11.10      3.80 o
  -8   4  15     2131.97     2068.80     36.70 o
  -7   4  15      286.03      298.37      7.90 o
  -6   4  15      117.60      114.13      4.82 o
  -5   4  15      172.03      176.95     10.40 o
  -4   4  15      893.40      911.76     20.24 o
  -3   4  15       37.51       33.51      5.19 o
  -2   4  15     2729.76     2791.82    117.24 o
  -1   4  15     1628.64     1501.10     40.14 o
   0   4  15      928.04      908.65     26.22 o
   1   4  15     1785.84     1787.51     48.26 o
   2   4  15       30.84       31.06      6.53 o
   3   4  15      632.71      690.10     28.20 o
 -13   5  15      250.17      247.99      8.54 o
 -12   5  15        6.02        5.67      5.28 o
 -11   5  15      195.91      182.79      6.75 o
 -10   5  15        2.34       -1.94      4.21 o
  -9   5  15       69.65       64.25      5.46 o
  -8   5  15      731.68      716.12     14.62 o
  -7   5  15       38.57       45.49      3.99 o
  -6   5  15      138.70      126.11      5.09 o
  -5   5  15      359.10      378.83     10.45 o
  -4   5  15     1716.60     1757.31     36.98 o
  -3   5  15      135.40      152.69      7.66 o
  -2   5  15      604.52      554.44     17.52 o
  -1   5  15       35.07       34.36      7.05 o
   0   5  15       70.55       70.98     14.84 o
   1   5  15      380.16      358.17     13.76 o
   2   5  15        3.55        1.24      6.40 o
 -12   6  15      720.42      703.50     16.31 o
 -11   6  15      181.67      178.36      8.92 o
 -10   6  15     1365.65     1361.19     30.40 o
  -9   6  15      338.64      313.84     13.65 o
  -8   6  15     2374.69     2436.77     43.26 o
  -7   6  15       12.39       14.16      4.11 o
  -6   6  15     2815.70     2843.42     58.36 o
  -5   6  15     1318.30     1335.63     28.69 o
  -4   6  15     1373.05     1434.74     30.98 o
  -3   6  15     1801.80     1757.79     46.17 o
  -2   6  15      584.54      613.48     24.49 o
  -1   6  15      497.95      510.98     30.42 o
   0   6  15      294.53      298.40     21.36 o
   1   6  15      242.61      239.74      9.80 o
   2   6  15      121.33      140.01      8.72 o
 -12   7  15        1.93        0.35      6.01 o
 -11   7  15      251.14      209.61      9.91 o
 -10   7  15        2.39       10.31      6.44 o
  -9   7  15      887.97      819.00     21.39 o
  -8   7  15      107.39      103.81      7.50 o
  -7   7  15      930.83      953.36     21.97 o
  -6   7  15      315.24      335.97     10.69 o
  -5   7  15      449.16      457.11     12.93 o
  -4   7  15       48.01       48.97      6.42 o
  -3   7  15      246.25      274.36     11.93 o
  -2   7  15       20.80       15.07      6.77 o
  -1   7  15       35.63       34.13      5.81 o
   0   7  15        8.67        5.85      6.17 o
   1   7  15       17.71       15.02      6.65 o
 -11   8  15       20.72       20.21      6.18 o
 -10   8  15      118.30      109.88      6.74 o
  -9   8  15      185.31      159.30      8.25 o
  -8   8  15      473.13      480.22     11.63 o
  -7   8  15       76.87       74.66      5.47 o
  -6   8  15     1604.38     1617.08     29.38 o
  -5   8  15      508.21      486.17     11.57 o
  -4   8  15     1415.16     1438.36     31.90 o
  -3   8  15      430.90      449.70     13.99 o
  -2   8  15      623.73      654.42     20.10 o
  -1   8  15      157.00      145.44      8.57 o
   0   8  15       62.69       64.52      9.80 o
   1   8  15      290.30      304.98     19.29 o
 -10   9  15       19.88       23.53      6.23 o
  -9   9  15      177.22      170.87      7.49 o
  -8   9  15       22.40       21.86      5.54 o
  -7   9  15      833.78      857.00     17.46 o
  -6   9  15       52.58       52.63      5.67 o
  -5   9  15     1801.72     1836.04     33.27 o
  -4   9  15      378.14      370.11     11.71 o
  -3   9  15      564.07      576.16     15.45 o
  -2   9  15      597.10      558.23     15.32 o
  -1   9  15      307.26      353.82     12.37 o
   0   9  15       63.19       59.63      7.56 o
  -9  10  15       12.63       13.60      6.23 o
  -8  10  15      447.66      439.69     12.09 o
  -7  10  15      102.72      102.95      6.80 o
  -6  10  15        7.80        4.39      5.67 o
  -5  10  15        8.01        3.21      5.45 o
  -4  10  15       17.87       10.33      6.44 o
  -3  10  15        3.26       -2.95      6.51 o
  -2  10  15      328.99      327.59     12.37 o
  -7  11  15     1069.61     1107.12     22.44 o
  -6  11  15      220.79      189.43      9.06 o
  -5  11  15      254.23      270.38     14.58 o
  -4  11  15       10.28        7.77      7.12 o
 -13   0  16      143.48      145.60     10.98 o
 -12   0  16     3905.69     3842.84     95.39 o
 -11   0  16      256.69      253.16     12.03 o
 -10   0  16     1045.51     1022.46     28.07 o
  -9   0  16       17.50       24.97      5.49 o
  -8   0  16     1140.43     1177.26     30.69 o
  -7   0  16       56.75       61.80      4.82 o
  -6   0  16     4025.29     4127.98    134.68 o
  -5   0  16     1139.79     1227.55     41.18 o
  -4   0  16      582.99      616.64     24.49 o
  -3   0  16      472.19      510.53     21.52 o
  -2   0  16       17.94       25.23      7.42 o
  -1   0  16      380.32      379.93     19.29 o
   0   0  16       65.81       65.30     11.13 o
   1   0  16      385.26      390.32     23.00 o
   2   0  16      169.14      162.51     16.33 o
 -13   1  16     2314.14     2220.98     40.78 o
 -12   1  16      290.36      285.79      9.52 o
 -11   1  16     1061.69     1029.10     20.41 o
 -10   1  16      372.83      348.28      9.31 o
  -9   1  16       85.01       91.06      4.78 o
  -8   1  16       46.89       46.12      3.76 o
  -7   1  16      178.84      184.71      4.93 o
  -6   1  16       51.51       44.58      7.68 o
  -5   1  16      172.38      189.96      6.75 o
  -4   1  16      637.02      733.08     19.67 o
  -3   1  16       10.86       11.22      4.44 o
  -2   1  16      155.96      159.35      7.59 o
  -1   1  16        0.43        0.37      5.77 o
   0   1  16      337.88      297.99     12.59 o
   1   1  16      416.63      381.00     23.37 o
   2   1  16       31.53       35.32     10.02 o
 -13   2  16      972.10      934.35     19.85 o
 -12   2  16      854.98      863.57     18.36 o
 -11   2  16     1714.76     1679.41     31.05 o
 -10   2  16     3326.75     3327.23     58.38 o
  -9   2  16        0.26       12.35      3.83 o
  -8   2  16     2516.77     2462.52     38.93 o
  -7   2  16      437.82      473.66     18.25 o
  -6   2  16      730.09      693.32     16.27 o
  -5   2  16      174.78      161.21     16.22 o
  -4   2  16      703.69      685.02     18.87 o
  -3   2  16      849.37      808.02     22.54 o
  -2   2  16     1279.25     1318.95     34.89 o
  -1   2  16     2527.59     2393.61     61.92 o
   0   2  16      458.70      489.65     17.05 o
   1   2  16     1707.44     1621.19     44.08 o
   2   2  16        2.34       -6.82      8.12 o
 -13   3  16      177.85      169.87      8.46 o
 -12   3  16       12.16       11.49      5.73 o
 -11   3  16      655.05      658.07     14.64 o
 -10   3  16       15.80       20.63      4.72 o
  -9   3  16     1496.55     1469.59     24.15 o
  -8   3  16       81.06       74.26      5.25 o
  -7   3  16     3546.91     3543.24     70.47 o
  -6   3  16       40.65       38.54      5.00 o
  -5   3  16     2412.94     2482.99     67.90 o
  -4   3  16      256.47      252.61      9.27 o
  -3   3  16      594.97      611.68     21.52 o
  -2   3  16      452.35      414.98     14.14 o
  -1   3  16      104.70      120.02     10.76 o
   0   3  16      917.42      874.96     25.97 o
   1   3  16       32.35       16.15      7.59 o
   2   3  16      230.82      205.86     15.95 o
 -13   4  16       78.10       72.99      9.50 o
 -12   4  16       22.76       15.92      5.73 o
 -11   4  16       56.00       58.63      5.06 o
 -10   4  16      177.13      183.41      6.59 o
  -9   4  16      221.75      215.91      7.28 o
  -8   4  16      549.77      537.10     11.89 o
  -7   4  16      223.69      211.79      7.41 o
  -6   4  16      371.04      394.50     11.40 o
  -5   4  16       65.57       74.76      7.74 o
  -4   4  16      548.34      552.71     16.16 o
  -3   4  16      113.81      100.92      6.42 o
  -2   4  16       19.65       19.44      8.90 o
  -1   4  16      687.75      640.80     19.92 o
   0   4  16      284.84      249.20     12.56 o
   1   4  16      323.08      300.71     23.75 o
   2   4  16      128.88      126.49     14.84 o
 -12   5  16      217.79      221.83      7.65 o
 -11   5  16     2372.82     2331.54     37.79 o
 -10   5  16        0.10        6.70      4.92 o
  -9   5  16     2933.68     2912.00     51.23 o
  -8   5  16      565.25      553.98     12.12 o
  -7   5  16     2969.82     3006.63     52.53 o
  -6   5  16     1066.42     1055.49     23.38 o
  -5   5  16     1829.11     1900.94     39.83 o
  -4   5  16      151.83      152.34      8.35 o
  -3   5  16     1070.01     1111.30     30.42 o
  -2   5  16      369.34      367.79     13.84 o
  -1   5  16      719.27      734.78     22.54 o
   0   5  16     1994.51     1974.26     52.73 o
   1   5  16       42.37       62.33      9.40 o
 -12   6  16       37.10       47.86      7.75 o
 -11   6  16      140.46      154.69      9.89 o
 -10   6  16      174.59      166.83      8.60 o
  -9   6  16        5.73       13.53      5.44 o
  -8   6  16       20.77       23.26      5.20 o
  -7   6  16        0.95       -1.05      4.67 o
  -6   6  16      359.33      351.54     10.91 o
  -5   6  16       11.97       16.19      4.55 o
  -4   6  16      210.73      192.32      9.61 o
  -3   6  16        1.52        5.87      6.04 o
  -2   6  16       73.78       82.21      8.02 o
  -1   6  16      106.58       98.52      8.87 o
   0   6  16       11.57       15.37     13.73 o
   1   6  16      227.23      221.47     12.78 o
 -11   7  16      439.02      436.61     14.12 o
 -10   7  16       16.90       17.23      6.33 o
  -9   7  16      968.13      940.40     23.56 o
  -8   7  16       11.85        9.93      5.56 o
  -7   7  16     2491.42     2419.60     50.52 o
  -6   7  16       33.24       28.47      5.38 o
  -5   7  16     2477.79     2568.88     53.37 o
  -4   7  16     1134.09     1179.65     32.77 o
  -3   7  16      202.40      212.16     10.98 o
  -2   7  16      963.35      981.51     28.56 o
  -1   7  16       54.90       57.97      8.55 o
   0   7  16       26.47       41.45      6.84 o
 -11   8  16      292.19      279.77     11.55 o
 -10   8  16      150.24      152.28      8.93 o
  -9   8  16       26.20       33.93      6.65 o
  -8   8  16      464.93      428.92     13.18 o
  -7   8  16       11.55       23.06      6.09 o
  -6   8  16     1346.49     1421.78     31.39 o
  -5   8  16      537.83      531.06     14.93 o
  -4   8  16      202.43      214.57     11.51 o
  -3   8  16      225.61      232.16     11.73 o
  -2   8  16       55.72       64.59      6.69 o
  -1   8  16       15.29       20.38      6.60 o
   0   8  16       11.11       17.07     11.13 o
 -10   9  16      160.54      151.12      7.69 o
  -9   9  16      819.25      762.48     19.67 o
  -8   9  16      260.80      256.74     12.07 o
  -7   9  16      160.08      150.81      8.52 o
  -6   9  16      538.84      554.12     27.42 o
  -5   9  16       31.48       28.54      7.66 o
  -4   9  16      145.68      145.44      8.00 o
  -3   9  16      422.98      396.79     12.86 o
  -2   9  16      372.57      402.95     19.58 o
  -8  10  16      708.24      729.34     16.26 o
  -7  10  16      160.40      188.80      8.06 o
  -6  10  16      640.82      611.58     14.48 o
  -5  10  16       87.86      105.57      7.74 o
  -4  10  16      580.53      620.10     16.57 o
  -3  10  16      298.39      280.63     11.55 o
 -13   1  17     1238.78     1216.55     24.39 o
 -12   1  17      128.79      138.79     11.14 o
 -11   1  17     1502.59     1463.78     27.44 o
 -10   1  17        7.00        8.79      4.40 o
  -9   1  17     2688.47     2667.19     47.00 o
  -8   1  17        9.68        8.61      3.36 o
  -7   1  17     1888.81     1932.29     39.69 o
  -6   1  17      483.23      514.33     13.18 o
  -5   1  17     1350.18     1417.52     29.84 o
  -4   1  17     2503.98     2513.82     63.75 o
  -3   1  17      282.40      304.59     11.27 o
  -2   1  17     1676.29     1631.80     43.03 o
  -1   1  17       38.81       32.88      6.82 o
   0   1  17      339.58      328.30     14.42 o
   1   1  17        2.00        0.69      8.12 o
 -13   2  17       82.40       79.64      6.83 o
 -12   2  17      216.40      212.05      8.10 o
 -11   2  17       27.35       28.75      5.25 o
 -10   2  17       22.78       18.61      4.61 o
  -9   2  17       36.41       31.62      4.11 o
  -8   2  17      379.02      381.41      9.03 o
  -7   2  17       33.74       33.43      4.77 o
  -6   2  17     1791.47     1885.10     38.97 o
  -5   2  17      974.87     1019.09     27.81 o
  -4   2  17      163.81      187.91     12.61 o
  -3   2  17     1116.20     1117.32     30.17 o
  -2   2  17      597.14      554.56     17.57 o
  -1   2  17        9.44        5.34      6.54 o
   0   2  17      160.96      149.18      9.97 o
   1   2  17       40.33       41.89      8.65 o
 -13   3  17      361.62      346.83     11.30 o
 -12   3  17       63.27       71.71      7.31 o
 -11   3  17     1545.45     1547.97     28.92 o
 -10   3  17       64.14       70.49      5.79 o
  -9   3  17     1242.02     1239.17     23.28 o
  -8   3  17     1119.21     1105.21     20.85 o
  -7   3  17      428.27      426.66     11.98 o
  -6   3  17     1562.30     1527.24     32.40 o
  -5   3  17       72.56       74.87      4.23 o
  -4   3  17      118.44      103.44      6.04 o
  -3   3  17      742.03      768.14     22.02 o
  -2   3  17       61.62       60.25      6.76 o
  -1   3  17     2017.34     2022.76     64.56 o
   0   3  17      931.92      881.63     26.49 o
   1   3  17       61.82       58.24     14.84 o
 -13   4  17      201.25      212.35      8.94 o
 -12   4  17      743.15      705.64     14.33 o
 -11   4  17      295.28      273.69      8.33 o
 -10   4  17     4228.70     4096.69     71.25 o
  -9   4  17      559.58      575.47     12.75 o
  -8   4  17     1036.66     1069.80     20.38 o
  -7   4  17     1311.93     1359.13     29.13 o
  -6   4  17      235.23      231.93     16.33 o
  -5   4  17      180.99      176.42      6.81 o
  -4   4  17      360.60      383.45     25.60 o
  -3   4  17      357.41      321.82     12.26 o
  -2   4  17     1397.55     1399.32     37.77 o
  -1   4  17      907.70      834.34     24.92 o
   0   4  17      114.40      117.96      9.40 o
   1   4  17      742.49      730.40     28.20 o
 -12   5  17      148.05      151.01      6.79 o
 -11   5  17       28.74       29.43      5.60 o
 -10   5  17       42.16       37.38      6.32 o
  -9   5  17        8.04        3.15      4.43 o
  -8   5  17      554.24      523.58     11.86 o
  -7   5  17      551.38      532.06     11.82 o
  -6   5  17      217.36      220.21      9.40 o
  -5   5  17      168.68      152.25      6.97 o
  -4   5  17     1397.57     1438.13     43.41 o
  -3   5  17       37.23       40.31      6.58 o
  -2   5  17       95.22       96.47      8.16 o
  -1   5  17      140.64      151.98      9.93 o
   0   5  17      187.51      164.77     10.98 o
 -12   6  17     1401.52     1356.70     30.98 o
 -11   6  17       60.97       56.66      7.31 o
 -10   6  17      786.00      762.52     21.09 o
  -9   6  17       37.26       31.21      6.46 o
  -8   6  17      692.96      700.37     17.64 o
  -7   6  17       13.47        8.49      4.98 o
  -6   6  17      987.70     1032.56     23.37 o
  -5   6  17     1369.20     1393.42     30.39 o
  -4   6  17      338.14      355.07     24.12 o
  -3   6  17     2054.40     2116.67     55.61 o
  -2   6  17       12.20       15.89      7.79 o
  -1   6  17      856.27      846.94     26.17 o
   0   6  17       15.53       15.15      8.87 o
 -11   7  17       70.73       63.79      7.50 o
 -10   7  17       12.87       14.54      6.31 o
  -9   7  17        2.73       10.01      8.49 o
  -8   7  17       24.53       10.81      5.40 o
  -7   7  17        1.52        9.53      5.38 o
  -6   7  17        4.54        9.00      5.38 o
  -5   7  17      106.35      118.24      8.20 o
  -4   7  17       64.32       55.12      7.12 o
  -3   7  17       78.72       73.42      8.20 o
  -2   7  17      270.87      264.97     13.09 o
  -1   7  17       14.16       11.73      8.20 o
 -10   8  17      705.23      684.04     28.36 o
  -9   8  17       47.99       42.20      6.77 o
  -8   8  17      864.84      865.06     21.10 o
  -7   8  17      117.01      116.33      8.44 o
  -6   8  17     1156.21     1168.72     26.67 o
  -5   8  17      717.70      740.53     23.02 o
  -4   8  17      173.55      181.19     12.99 o
  -3   8  17      661.27      626.03     20.91 o
  -2   8  17        3.06       -0.09      8.20 o
  -9   9  17     1048.51     1033.48     24.67 o
  -8   9  17       16.92       16.41      9.42 o
  -7   9  17      875.22      905.67     26.67 o
  -6   9  17      485.87      502.97     14.77 o
  -5   9  17      335.14      363.34     17.44 o
  -4   9  17     1462.23     1509.14     63.07 o
  -3   9  17       11.95       11.33     18.55 o
  -6  10  17       69.88       60.24      7.97 o
 -13   0  18      106.46       91.23     12.61 o
 -12   0  18     1207.58     1186.69     33.32 o
 -11   0  18      230.79      216.47     11.80 o
 -10   0  18       26.82       35.89      6.73 o
  -9   0  18       57.53       69.03      6.29 o
  -8   0  18      729.23      747.34     37.84 o
  -7   0  18      185.59      175.60      8.36 o
  -6   0  18     3247.40     3508.66     86.26 o
  -5   0  18     2666.06     2644.65     94.24 o
  -4   0  18      172.43      177.35     11.87 o
  -3   0  18     3201.14     2951.86    106.11 o
  -2   0  18      270.29      224.84     15.58 o
  -1   0  18      575.59      520.92     25.23 o
   0   0  18       45.83       33.39     11.87 o
 -13   1  18      282.85      258.14      9.53 o
 -12   1  18      131.31      140.79      7.16 o
 -11   1  18        3.23        2.34      5.09 o
 -10   1  18        0.81        0.39      4.32 o
  -9   1  18        1.49        0.72      3.71 o
  -8   1  18        3.63        8.74      3.16 o
  -7   1  18       81.39       77.29      9.30 o
  -6   1  18      958.43      942.34     21.12 o
  -5   1  18       26.10       33.04      4.64 o
  -4   1  18     1146.28     1114.63     29.64 o
  -3   1  18       16.31       15.58      5.49 o
  -2   1  18      253.21      229.93     11.02 o
  -1   1  18       48.48       46.46      7.59 o
   0   1  18        5.89        6.31      7.87 o
 -13   2  18       66.94       78.15      6.98 o
 -12   2  18      941.74      937.80     19.47 o
 -11   2  18       21.44       28.06      5.16 o
 -10   2  18     1397.87     1396.72     26.24 o
  -9   2  18     1230.35     1229.39     20.70 o
  -8   2  18      641.36      641.50     13.24 o
  -7   2  18     2113.19     2174.63     44.54 o
  -6   2  18       45.93       61.67      5.85 o
  -5   2  18      466.21      469.87     19.29 o
  -4   2  18       74.27       83.60      6.31 o
  -3   2  18      294.91      291.79     11.51 o
  -2   2  18        6.00        4.93      6.54 o
  -1   2  18      936.20      932.58     27.28 o
   0   2  18      325.22      300.19     14.42 o
 -13   3  18      932.48      907.35     19.48 o
 -12   3  18      114.08      110.74      6.90 o
 -11   3  18      621.65      617.18     12.72 o
 -10   3  18      271.02      275.88      7.66 o
  -9   3  18      266.03      270.81      8.11 o
  -8   3  18      423.31      453.68     12.68 o
  -7   3  18      131.60      138.59      7.18 o
  -6   3  18      556.04      583.13     18.80 o
  -5   3  18        6.48       11.91      4.38 o
  -4   3  18      264.72      254.95     10.14 o
  -3   3  18      133.54      139.31     14.47 o
  -2   3  18      736.83      698.18     35.62 o
  -1   3  18      159.78      153.19      9.93 o
   0   3  18      983.77      905.96     27.54 o
 -12   4  18      302.63      279.48      8.60 o
 -11   4  18        2.27       -5.32      5.20 o
 -10   4  18      844.47      817.12     16.87 o
  -9   4  18      104.70      110.65      5.29 o
  -8   4  18      396.75      393.71      9.73 o
  -7   4  18        6.21        8.44      5.34 o
  -6   4  18      250.14      271.93     12.26 o
  -5   4  18       55.24       49.86      6.31 o
  -4   4  18      148.98      144.85      7.66 o
  -3   4  18      112.07      112.86     10.02 o
  -2   4  18        8.24        8.39      6.76 o
  -1   4  18      534.93      492.01     17.52 o
   0   4  18        5.25       -3.61      8.12 o
 -12   5  18      131.37      127.83      8.37 o
 -11   5  18      831.99      871.36     21.99 o
 -10   5  18      451.29      443.26     12.32 o
  -9   5  18     1372.99     1349.24     27.95 o
  -8   5  18     2737.02     2664.07     47.08 o
  -7   5  18     1165.89     1129.50     25.09 o
  -6   5  18     2236.06     2253.55     47.91 o
  -5   5  18      231.60      246.44     10.52 o
  -4   5  18      722.96      710.19     21.44 o
  -3   5  18       60.30       75.61      7.49 o
  -2   5  18      340.71      348.36     14.14 o
  -1   5  18      116.59      135.98     12.24 o
 -11   6  18      100.62       94.24      7.75 o
 -10   6  18      219.92      194.92      8.81 o
  -9   6  18      179.13      148.21      7.62 o
  -8   6  18      267.39      241.64     11.08 o
  -7   6  18        7.37        8.24      5.13 o
  -6   6  18      168.63      153.70      7.57 o
  -5   6  18      239.46      232.57     10.87 o
  -4   6  18        5.39       -3.17      6.58 o
  -3   6  18      626.30      661.88     20.91 o
  -2   6  18      142.86      133.80     10.76 o
  -1   6  18       25.13       32.47      8.55 o
 -11   7  18      285.91      286.75     14.14 o
 -10   7  18      255.08      238.07     10.38 o
  -9   7  18      639.84      642.04     16.93 o
  -8   7  18      134.25      136.38      9.83 o
  -7   7  18     1423.99     1411.65     31.25 o
  -6   7  18      549.55      558.64     15.38 o
  -5   7  18     1176.04     1190.25     33.01 o
  -4   7  18     1734.61     1785.29     47.71 o
  -3   7  18        7.26       -0.03      7.49 o
  -2   7  18     1278.53     1305.43     36.97 o
  -9   8  18      129.94      144.33      8.50 o
  -8   8  18       53.08       50.34      7.02 o
  -7   8  18      241.84      234.38     14.19 o
  -6   8  18      505.13      523.27     15.13 o
  -5   8  18     1241.54     1256.79     35.11 o
  -4   8  18        3.40       -4.55     10.39 o
  -3   8  18      601.33      596.07     20.81 o
  -8   9  18      863.65      837.03     37.84 o
  -7   9  18      188.54      186.51      9.39 o
  -6   9  18      577.06      527.11     18.80 o
  -5   9  18       33.23       31.16      8.51 o
 -13   1  19      276.26      295.28     10.19 o
 -12   1  19      650.39      646.13     14.91 o
 -11   1  19      765.75      761.81     16.71 o
 -10   1  19      931.58      911.36     18.27 o
  -9   1  19     1040.00     1011.66     17.50 o
  -8   1  19     1486.49     1465.09     26.98 o
  -7   1  19      658.64      670.38     16.63 o
  -6   1  19     2420.96     2421.01     49.83 o
  -5   1  19      213.56      230.21      9.40 o
  -4   1  19     2125.53     2026.51     52.21 o
  -3   1  19       16.94       18.68      6.02 o
  -2   1  19      702.34      698.91     21.77 o
  -1   1  19      117.94      134.57      9.97 o
 -12   2  19       84.76       89.96      6.66 o
 -11   2  19      551.74      565.82     13.39 o
 -10   2  19       47.31       45.87      4.34 o
  -9   2  19      126.02      131.99      6.53 o
  -8   2  19      292.35      293.81     10.47 o
  -7   2  19       41.62       48.85      6.20 o
  -6   2  19     1466.51     1515.46     39.88 o
  -5   2  19      969.93      947.25     25.69 o
  -4   2  19       93.01      103.94      6.95 o
  -3   2  19     1335.63     1330.09     35.94 o
  -2   2  19      747.60      720.81     22.02 o
  -1   2  19        4.17       10.39      7.87 o
 -12   3  19       10.34        8.51      5.12 o
 -11   3  19      948.12      916.62     16.91 o
 -10   3  19      475.19      454.25     12.64 o
  -9   3  19      440.65      481.04     11.38 o
  -8   3  19     1530.25     1596.07     33.98 o
  -7   3  19      395.13      398.03     17.07 o
  -6   3  19      896.57      929.44     26.49 o
  -5   3  19      485.12      454.93     14.25 o
  -4   3  19      262.61      235.16     12.99 o
  -3   3  19      157.25      133.42      8.35 o
  -2   3  19      129.98      116.60     10.76 o
  -1   3  19      346.71      312.37     14.66 o
 -12   4  19      658.42      636.72     16.71 o
 -11   4  19      186.59      182.16      7.38 o
 -10   4  19     1336.78     1349.10     25.49 o
  -9   4  19     1128.06     1121.14     21.68 o
  -8   4  19       59.23       56.47      6.51 o
  -7   4  19     1256.58     1291.39     35.16 o
  -6   4  19      376.16      380.11     16.70 o
  -5   4  19       56.67       70.45      6.17 o
  -4   4  19       99.84       97.37      7.12 o
  -3   4  19       32.80       31.20      6.95 o
  -2   4  19        3.59        6.70      7.49 o
  -1   4  19      773.01      738.28     23.84 o
 -11   5  19        3.87       -2.05      6.40 o
 -10   5  19      127.61      117.84      7.73 o
  -9   5  19      156.60      141.75      7.93 o
  -8   5  19      233.44      237.86      7.81 o
  -7   5  19      584.17      563.78     14.52 o
  -6   5  19      152.31      136.15     10.06 o
  -5   5  19      208.12      218.93     10.14 o
  -4   5  19      301.93      306.18     12.99 o
  -3   5  19       19.48        6.04      7.12 o
  -2   5  19      237.87      259.72     13.09 o
 -11   6  19      430.84      449.59     14.39 o
 -10   6  19      436.79      446.89     13.61 o
  -9   6  19      240.74      263.52      9.93 o
  -8   6  19      269.69      279.58     10.24 o
  -7   6  19      555.30      535.19     17.45 o
  -6   6  19      225.51      273.45     10.24 o
  -5   6  19     1844.90     1855.85     48.76 o
  -4   6  19       24.15       35.13      7.27 o
  -3   6  19     1551.15     1546.67     42.22 o
 -10   7  19      295.82      290.08     11.52 o
  -9   7  19       27.49       24.55      7.01 o
  -8   7  19      206.95      196.13     10.96 o
  -7   7  19       23.63       23.92      6.10 o
  -6   7  19      128.86      121.88     10.39 o
  -5   7  19       12.84       16.01      7.12 o
  -4   7  19      307.30      307.70     21.15 o
  -8   8  19      368.28      383.23     28.59 o
  -7   8  19      449.73      414.10     13.75 o
  -6   8  19      202.82      218.64     12.03 o
  -5   8  19     1400.83     1407.78     39.02 o
 -12   0  20     1292.93     1307.92     44.89 o
 -11   0  20     1302.22     1348.67     36.46 o
 -10   0  20       12.98       18.88      6.40 o
  -9   0  20       76.89       84.22      6.73 o
  -8   0  20       16.96       16.56      5.82 o
  -7   0  20       81.71       93.81      6.96 o
  -6   0  20      106.50      109.08      8.90 o
  -5   0  20     1732.94     1827.66     66.78 o
  -4   0  20        1.12        8.90      8.16 o
  -3   0  20     2792.92     2851.68    103.89 o
  -2   0  20      667.28      660.42     29.68 o
 -12   1  20      627.22      598.69     14.49 o
 -11   1  20      374.64      361.42     17.99 o
 -10   1  20        4.67        3.60      4.03 o
  -9   1  20       29.83       28.62      4.09 o
  -8   1  20       16.57       23.04      3.96 o
  -7   1  20      506.25      503.73     11.52 o
  -6   1  20      139.38      151.77      7.35 o
  -5   1  20       28.03       28.29      5.49 o
  -4   1  20      261.34      288.14     18.92 o
  -3   1  20      346.06      318.34     13.37 o
  -2   1  20       74.71       89.25     10.76 o
 -12   2  20      351.11      382.89     12.10 o
 -11   2  20      292.66      289.24      8.39 o
 -10   2  20      493.09      500.10     12.18 o
  -9   2  20     1587.66     1625.27     29.95 o
  -8   2  20      396.63      366.84     12.09 o
  -7   2  20     1854.66     1896.58     39.84 o
  -6   2  20       10.02       10.39      4.38 o
  -5   2  20      237.71      248.38     10.45 o
  -4   2  20      246.35      219.89     10.45 o
  -3   2  20      115.64      113.10      8.35 o
  -2   2  20      118.96       90.92      8.65 o
 -12   3  20      181.67      183.85      9.85 o
 -11   3  20      356.05      343.16     11.79 o
 -10   3  20      558.72      543.07     12.71 o
  -9   3  20      279.31      278.42     10.50 o
  -8   3  20     1792.40     1841.27     38.83 o
  -7   3  20       13.48        7.31      7.12 o
  -6   3  20     1211.97     1159.08     45.26 o
  -5   3  20       95.23       92.48      6.58 o
  -4   3  20      388.05      400.22     15.21 o
  -3   3  20       20.39       21.93      6.95 o
  -2   3  20      522.40      521.98     18.34 o
 -11   4  20      263.98      271.09      9.41 o
 -10   4  20       80.68       85.99      5.74 o
  -9   4  20      569.37      543.14     12.44 o
  -8   4  20      193.62      191.60      8.92 o
  -7   4  20      331.62      350.53     15.51 o
  -6   4  20      188.99      192.19     14.10 o
  -5   4  20      222.79      224.13     15.21 o
  -4   4  20       67.30       59.25      7.79 o
  -3   4  20      101.51      108.75      8.74 o
 -11   5  20      370.93      394.40     13.26 o
 -10   5  20     1460.01     1488.13     32.83 o
  -9   5  20      481.89      475.99     13.72 o
  -8   5  20     3223.98     3116.17     78.62 o
  -7   5  20        0.75      -10.01      8.36 o
  -6   5  20     2035.29     2133.12     55.06 o
  -5   5  20       76.76       82.54      7.27 o
  -4   5  20      813.51      835.06     31.91 o
  -3   5  20      179.96      170.44     10.34 o
 -10   6  20      231.62      205.13     15.12 o
  -9   6  20      135.09      138.79      7.51 o
  -8   6  20       17.68        8.59      5.50 o
  -7   6  20      340.74      338.35     11.23 o
  -6   6  20      600.14      583.40     18.69 o
  -5   6  20       81.86       73.21      7.82 o
  -4   6  20       61.99       49.07      7.82 o
  -8   7  20      127.15      111.84      7.25 o
  -7   7  20      375.64      380.69     16.80 o
  -6   7  20      210.69      233.15     11.59 o
 -12   1  21     1249.66     1216.40     54.17 o
 -11   1  21       52.24       44.84      4.76 o
 -10   1  21     1393.55     1401.32     26.43 o
  -9   1  21        6.25        9.13      4.25 o
  -8   1  21      683.72      725.60     15.11 o
  -7   1  21       33.36       29.34      4.82 o
  -6   1  21     1407.49     1466.38     38.29 o
  -5   1  21       60.31       45.47      6.23 o
  -4   1  21     1471.82     1487.01     39.61 o
  -3   1  21      351.27      308.48     17.44 o
 -11   2  21      318.93      331.42     12.82 o
 -10   2  21       34.76       33.11      6.96 o
  -9   2  21       25.42       30.70      6.30 o
  -8   2  21       83.32       79.98      7.21 o
  -7   2  21       57.40       65.72     19.29 o
  -6   2  21       43.22       39.38      5.49 o
  -5   2  21      829.68      818.64     23.31 o
  -4   2  21       23.89       18.61      6.76 o
  -3   2  21      449.30      430.31     16.24 o
 -11   3  21     1303.92     1286.78     25.03 o
 -10   3  21      619.02      609.18     13.78 o
  -9   3  21      120.18      120.60      7.85 o
  -8   3  21     2025.21     2052.65     43.11 o
  -7   3  21     1145.17     1128.46     31.99 o
  -6   3  21      576.93      573.85     17.10 o
  -5   3  21      180.93      155.08      8.20 o
  -4   3  21       61.88       70.53      7.49 o
 -10   4  21      526.95      542.75     14.57 o
  -9   4  21     1784.78     1842.46     39.12 o
  -8   4  21       12.97        9.40      8.36 o
  -7   4  21     1278.19     1368.96     38.04 o
  -6   4  21      346.50      365.83     21.52 o
  -5   4  21      269.66      306.86     12.84 o
  -4   4  21      150.17      129.68      8.74 o
 -10   5  21        1.87        4.45      7.42 o
  -9   5  21       19.95       20.63      9.08 o
  -8   5  21        7.84       -2.54     10.02 o
  -7   5  21        1.12        6.36      8.90 o
  -6   5  21       43.51       43.04      6.29 o
  -5   5  21        8.57       -4.28      6.58 o
  -8   6  21        2.57        5.94     14.10 o
  -7   6  21      562.21      610.51     21.96 o
 -11   0  22     1202.65     1233.57     34.09 o
 -10   0  22      464.45      480.11     16.94 o
  -9   0  22     1219.95     1294.83     48.60 o
  -8   0  22      273.92      276.43     11.93 o
  -7   0  22      901.89      925.33     35.62 o
  -6   0  22        6.27        7.42      8.16 o
  -5   0  22      366.45      360.63     19.29 o
 -10   1  22       67.16       83.60      5.38 o
  -9   1  22      221.63      216.59      9.69 o
  -8   1  22      313.77      318.96     11.36 o
  -7   1  22      133.53      142.93      6.95 o
  -6   1  22        9.51       14.71      5.70 o
  -5   1  22      222.89      232.09     11.27 o
 -10   2  22      328.64      337.92     12.70 o
  -9   2  22     1044.88     1119.45     25.84 o
  -8   2  22      188.86      198.56     12.61 o
  -7   2  22     1112.66     1231.80     47.49 o
  -6   2  22      129.74      115.81      8.53 o
  -5   2  22      252.78      270.65     11.93 o
 -10   3  22      719.55      725.04     19.08 o
  -9   3  22       22.55        7.71      6.99 o
  -8   3  22     1527.66     1570.65     64.56 o
  -7   3  22      361.35      375.48     20.78 o
  -6   3  22      571.11      664.87     29.68 o
  -9   4  22      253.55      262.81     30.05 o
  -8   4  22        3.83       -2.83      8.20 o
  -7   4  22      130.72      142.47     14.10 o
 
